# Supplementary material for: A Proteomics and Transcriptomics Investigation of the Venom from the Barychelid Spider Trittame loki (Brush-Foot Trapdoor)
Source: Toxins (Basel). 2013 Dec 13;5(12):2488–503. doi: 10.3390/toxins5122488 (PMC3873697; doi:10.3390/toxins5122488)
Supplement: Supplementary File 1 — Supplementary (ZIP, 313 KB) [file toxins-05-02488-s001.zip]

Archive with 13 entries (10 files):
- Supplementary material/
- Supplementary material/Supplementary Figure 1 - Evolutionary Fingerprint.pdf
- Supplementary material/Supplementary Figure 2 - Branch-site REL.pdf
- Supplementary material/supplementary File 1 T. loki nucleotides.txt
- __MACOSX/
- __MACOSX/Supplementary material/
- __MACOSX/Supplementary material/._supplementary File 1 T. loki nucleotides.txt
- Supplementary material/Supplementary File 2 Peptide phylogeny sequence alignment.fasta
- Supplementary material/Supplementary Table 1 mass spectrometry.xlsx
- __MACOSX/Supplementary material/._Supplementary Table 1 mass spectrometry.xlsx
- Supplementary material/Supplementary Table 2.1 and 2.2 - Maximum-likelihood parameter estimates for ICK-knottin toxin clades.docx
- __MACOSX/Supplementary material/._Supplementary Table 2.1 and 2.2 - Maximum-likelihood parameter estimates for ICK-knottin toxin clades.docx
- Supplementary material/Supplementary Table 3.docx
