# Supplementary material for: A Proteomics and Transcriptomics Investigation of the Venom from the Barychelid Spider Trittame loki (Brush-Foot Trapdoor)
Source: Toxins (Basel). 2013 Dec 13;5(12):2488–503. doi: 10.3390/toxins5122488 (PMC3873697; doi:10.3390/toxins5122488)
Supplement: Supplementary File 1 — Supplementary (ZIP, 313 KB) [file toxins-05-02488-s001.zip › Supplementary material/Supplementary Table 1 mass spectrometry.xlsx]

## Sheet: Sheet1
Name	%Cov(95)	Conf	Sequence	dMass	Prec MW	Prec m/z	Theor MW	Theor m/z	Theor z	Score	PrecursorSignal
CRiSP	63.79	99	ACGGISYDGLCK	-0.00957238	1261.5	631.76	1261.51	631.764	2	12	1446.07
CRiSP	63.79	99	AFRCTFNGESDCATTTSGAK	-0.00510361	2168.89	543.231	2168.9	543.232	4	12	2714.28
CRiSP	63.79	99	ASDMMQLVWDDELASVAQK	-0.0118146	2179.96	727.662	2179.98	727.666	3	11	79.3498
CRiSP	63.79	99	CTFNGESDCATTTSGAK	-0.0404036	1762.65	882.331	1762.69	882.351	2	14	522.541
CRiSP	63.79	99	CTFNGESDCATTTSGAKK	-0.0376547	1948.81	650.612	1948.85	650.624	3	10	1262.29
CRiSP	63.79	99	DLYTCNYGPGGN	-0.0370188	1316.5	659.256	1316.53	659.274	2	11	693.176
CRiSP	63.79	99	DLYTCNYGPGGNMK	-0.0480148	1575.62	788.818	1575.67	788.842	2	14	2596.33
CRiSP	63.79	99	FEHDCNDCR	-0.0227422	1225.43	613.721	1225.45	613.732	2	10	2998.8
CRiSP	63.79	99	FGDPADPSFDYSTPLK	-0.0499544	1755.75	878.882	1755.8	878.907	2	15	177.306
CRiSP	63.79	99	FSDITWAGAVNGWYDEVK	-0.00902959	2057.87	1029.94	2057.88	1029.95	2	19	326.946
CRiSP	63.79	99	FSDITWAGAVNGWYDEVKDFNKR	-0.0325634	2718.2	907.075	2718.24	907.086	3	20	153.802
CRiSP	63.79	99	GFAFRCTFNGESDCATTTSGAK	-0.0558087	2357.97	590.5	2358.03	590.514	4	6	2078.06
CRiSP	63.79	99	GKPCSGCPLN	-0.0212887	1062.46	532.239	1062.48	532.249	2	8	418.197
CRiSP	63.79	99	GKPCSGCPLNSCCGK	-0.00869699	1550.68	517.901	1550.69	517.904	3	14	1205.29
CRiSP	63.79	99	GKPCSGCPLNSCCGKACGGISYDGLCK	-0.0267658	2925.26	732.322	2925.29	732.329	4	10	295.203
CRiSP	63.79	99	GPPQTGHFTQ	-0.0181759	1068.48	535.248	1068.5	535.257	2	8	1686.68
CRiSP	63.79	99	GPPQTGHFTQAVW	-0.01025	1424.64	713.327	1424.65	713.333	2	11	101.148
CRiSP	63.79	99	GPPQTGHFTQAVWA	-0.0379255	1495.68	748.849	1495.72	748.868	2	13	124.683
CRiSP	63.79	99	GPPQTGHFTQAVWATSWR	-0.0337424	2025.91	1013.96	2025.95	1013.98	2	26	1193.22
CRiSP	63.79	99	GPQVAGQVAAGNAVEK	-0.0481132	1494.73	748.373	1494.78	748.397	2	13	8861.72
CRiSP	63.79	99	GTCPTLYK	-0.00803518	925.45	463.732	925.458	463.736	2	8	4588.01
CRiSP	63.79	99	GTCPTLYKR	0.00225187	1081.56	361.528	1081.56	361.527	3	8	792.738
CRiSP	63.79	99	GVSSGDKEIILR	-0.00138981	1254.69	419.238	1254.69	419.238	3	10	392.459
CRiSP	63.79	99	GVTLGWNTK	-3.38078e-05	974.518	488.267	974.519	488.267	2	10	163.099
CRiSP	63.79	99	HADQCVFEHDCNDCR	-0.0333688	1878.71	627.244	1878.74	627.255	3	10	450.964
CRiSP	63.79	99	KGKPCSGCPLNSCCGK	-0.0268275	1756.77	586.598	1756.8	586.607	3	7	278.987
CRiSP	63.79	99	KGPQVAGQVAAGN	-0.0269754	1195.6	598.809	1195.63	598.823	2	12	3091.55
CRiSP	63.79	99	KGPQVAGQVAAGNAVEK	-0.0241489	1622.81	812.414	1622.84	812.426	2	16	250.245
CRiSP	63.79	99	KMSGNTAPQYSPPK	-0.00494865	1504.73	502.584	1504.73	502.585	3	13	746.06
CRiSP	63.79	99	MSGNTAPQYSPPK	-0.0368918	1376.6	689.308	1376.64	689.327	2	10	620.251
CRiSP	63.79	99	NAIIYTK	0.00366427	821.468	411.741	821.465	411.74	2	8	1121.29
CRiSP	63.79	99	NVQNFGVGQNLH	-0.0312773	1325.62	663.816	1325.65	663.831	2	11	661.078
CRiSP	63.79	99	NVQNFGVGQNLHLR	-0.0113047	1594.79	798.402	1594.8	798.407	2	15	9823.62
CRiSP	63.79	99	PCSGCPLNSCCGK	-0.0107404	1443.58	722.795	1443.59	722.801	2	11	1847.78
CRiSP	63.79	99	PSFDYSTPLK	-0.00882064	1153.56	577.786	1153.57	577.79	2	9	128.657
CRiSP	63.79	99	QISGFIDGK	-0.0132073	945.479	473.747	945.492	473.753	2	11	695.269
CRiSP	63.79	99	QISGFIDGKGPPQTGHFTQAVWATSWR	-0.0141074	2971.46	743.872	2971.47	743.875	4	10	127.665
CRiSP	63.79	99	RCTFNGESDCATTTSGAK	0.0167793	1907.8	636.942	1907.79	636.937	3	16	3085.68
CRiSP	63.79	99	SGCPLNSCCGK	-0.0261988	1199.47	600.743	1199.5	600.757	2	10	4699.1
CRiSP	63.79	99	SGDKEIILR	-0.0101758	1029.57	515.793	1029.58	515.798	2	11	218.758
CRiSP	63.79	99	SGNTAPQYSPPK	-0.0251484	1245.57	623.794	1245.6	623.807	2	9	342.016
CRiSP	63.79	99	SSGDKEIILR	-0.0155231	1116.6	559.307	1116.61	559.314	2	15	2145.3
CRiSP	63.79	99	SVPPGTAPQYLEMK	-0.0170515	1516.71	759.36	1516.72	759.369	2	11	1085.41
CRiSP	63.79	99	TAPQYSPPK	-0.0108345	987.492	494.753	987.503	494.759	2	8	2518.63
CRiSP	63.79	99	TAPQYSPPKGFAFRCTFNGESDCATTTSGAK	-0.0413537	3470.35	868.595	3470.39	868.606	4	14	499.937
CRiSP	63.79	99	TCNYGPGGNMK	-0.0304921	1184.46	593.24	1184.5	593.255	2	9	426.48
CRiSP	63.79	99	VAGQVAAGNAVEK	-0.0298677	1212.62	607.316	1212.65	607.33	2	13	530.545
CRiSP	63.79	99	VFEHDCNDCR	-0.00836876	1324.51	663.262	1324.52	663.266	2	10	461.94
CRiSP	63.79	99	ACGGISYDGLCK	-0.0273309	1261.5	631.76	1261.53	631.773	2	14	1446.07
CRiSP	63.79	99	ACGGISYDGLCK	-0.0273309	1261.5	631.76	1261.53	631.773	2	13	1446.07
CRiSP	63.79	99	ACGGISYDGLCK	-0.00957238	1261.5	631.76	1261.51	631.764	2	12	1446.07
CRiSP	63.79	99	ACGGISYDGLCK	-0.0251072	1273.54	637.779	1273.57	637.791	2	13	22424.7
CRiSP	63.79	99	ACGGISYDGLCK	-0.0252293	1273.54	637.779	1273.57	637.791	2	13	14123
CRiSP	63.79	99	ACGGISYDGLCK	-0.0285258	1273.54	637.777	1273.57	637.791	2	12	8755.72
CRiSP	63.79	99	ACGGISYDGLCK	-0.0257177	1273.54	637.779	1273.57	637.791	2	13	5808.21
CRiSP	63.79	99	ACGGISYDGLCK	-0.0254735	1273.54	637.779	1273.57	637.791	2	11	4068.93
CRiSP	63.79	99	ACGGISYDGLCK	-0.0285258	1273.54	637.777	1273.57	637.791	2	12	2969.71
CRiSP	63.79	99	ACGGISYDGLCK	-0.0285258	1273.54	637.777	1273.57	637.791	2	12	2373.85
CRiSP	63.79	99	ACGGISYDGLCK	-0.0286479	1273.54	637.777	1273.57	637.791	2	12	192.3
CRiSP	63.79	99	ACGGISYDGLCK	-0.0286479	1273.54	637.777	1273.57	637.791	2	12	192.3
CRiSP	63.79	99	ACGGISYDGLCK	-0.0286479	1273.54	637.777	1273.57	637.791	2	11	192.3
CRiSP	63.79	99	ACGGISYDGLCK	-0.0286479	1273.54	637.777	1273.57	637.791	2	11	192.3
CRiSP	63.79	99	ACGGISYDGLCK	-0.0286479	1273.54	637.777	1273.57	637.791	2	10	192.3
CRiSP	63.79	99	ACGGISYDGLCK	-0.0286479	1273.54	637.777	1273.57	637.791	2	13	192.3
CRiSP	63.79	99	ACGGISYDGLCK	-0.024741	1273.54	637.779	1273.57	637.791	2	14	102.834
CRiSP	63.79	99	ACGGISYDGLCK	0.00785974	1273.54	637.777	1273.53	637.773	2	10	125.345
CRiSP	63.79	99	ACGGISYDGLCK	-0.0285258	1273.54	637.777	1273.57	637.791	2	11	125.345
CRiSP	63.79	99	ACGGISYDGLCK	-0.0285258	1273.54	637.777	1273.57	637.791	2	12	203.134
CRiSP	63.79	99	ACGGISYDGLCK	-0.0285258	1273.54	637.777	1273.57	637.791	2	11	203.134
CRiSP	63.79	99	ACGGISYDGLCK	-0.0219329	1273.55	637.78	1273.57	637.791	2	14	26885.4
CRiSP	63.79	99	ACGGISYDGLCK	-0.0219329	1273.55	637.78	1273.57	637.791	2	16	26885.4
CRiSP	63.79	99	ACGGISYDGLCK	-0.0219329	1273.55	637.78	1273.57	637.791	2	16	26885.4
CRiSP	63.79	99	ACGGISYDGLCK	-0.0219329	1273.55	637.78	1273.57	637.791	2	13	26885.4
CRiSP	63.79	99	ACGGISYDGLCK	-0.0219329	1273.55	637.78	1273.57	637.791	2	15	26885.4
CRiSP	63.79	99	ACGGISYDGLCK	-0.0219329	1273.55	637.78	1273.57	637.791	2	17	26885.4
CRiSP	63.79	99	ACGGISYDGLCK	-0.0219329	1273.55	637.78	1273.57	637.791	2	14	26885.4
CRiSP	63.79	99	ACGGISYDGLCK	-0.0219329	1273.55	637.78	1273.57	637.791	2	14	26885.4
CRiSP	63.79	99	ACGGISYDGLCK	-0.0219329	1273.55	637.78	1273.57	637.791	2	13	29358
CRiSP	63.79	99	AFRCTFNGESDCATTTSGAK	-0.00510361	2168.89	543.231	2168.9	543.232	4	16	2714.28
CRiSP	63.79	99	CTFNGESDCATTTSGAK	0.00152316	1907.8	636.942	1907.8	636.942	3	17	3085.68
CRiSP	63.79	99	CTFNGESDCATTTSGAK	0.0315301	1908.82	637.28	1908.79	637.27	3	13	2513.57
CRiSP	63.79	99	CTFNGESDCATTTSGAK	-0.049801	1779.68	890.847	1779.73	890.872	2	19	32865.2
CRiSP	63.79	99	CTFNGESDCATTTSGAK	-0.049801	1779.68	890.847	1779.73	890.872	2	16	32865.2
CRiSP	63.79	99	CTFNGESDCATTTSGAK	-0.0167863	1779.68	890.847	1779.7	890.855	2	19	32865.2
CRiSP	63.79	99	CTFNGESDCATTTSGAK	-0.049801	1779.68	890.847	1779.73	890.872	2	16	32865.2
CRiSP	63.79	99	CTFNGESDCATTTSGAK	-0.0143005	1780.67	891.34	1780.68	891.347	2	20	18502
CRiSP	63.79	99	CTFNGESDCATTTSGAK	-0.0134155	1779.68	890.847	1779.69	890.854	2	12	32865.2
CRiSP	63.79	99	CTFNGESDCATTTSGAK	0.0218349	1781.68	891.849	1781.66	891.838	2	13	7699.29
CRiSP	63.79	99	CTFNGESDCATTTSGAK	-0.049801	1779.68	890.847	1779.73	890.872	2	13	32865.2
CRiSP	63.79	99	CTFNGESDCATTTSGAK	-0.0143005	1780.67	891.34	1780.68	891.347	2	17	18502
CRiSP	63.79	99	CTFNGESDCATTTSGAK	-0.0473152	1780.67	891.34	1780.71	891.364	2	16	20411.7
CRiSP	63.79	99	CTFNGESDCATTTSGAK	-0.0494347	1779.68	890.847	1779.73	890.872	2	16	26402.2
CRiSP	63.79	99	CTFNGESDCATTTSGAK	-0.0388127	1779.69	890.852	1779.73	890.872	2	16	17334.8
CRiSP	63.79	99	CTFNGESDCATTTSGAK	-0.0404036	1762.65	882.331	1762.69	882.351	2	15	522.541
CRiSP	63.79	99	CTFNGESDCATTTSGAK	-0.048458	1779.68	890.848	1779.73	890.872	2	14	583.681
CRiSP	63.79	99	CTFNGESDCATTTSGAK	-0.048458	1779.68	890.848	1779.73	890.872	2	14	583.681
CRiSP	63.79	99	CTFNGESDCATTTSGAK	-0.0444219	1779.68	594.236	1779.73	594.25	3	14	169.628
CRiSP	63.79	99	CTFNGESDCATTTSGAK	-0.0389648	1763.66	882.838	1763.7	882.858	2	12	566.194
CRiSP	63.79	99	CTFNGESDCATTTSGAK	0.000136685	1779.69	890.854	1779.69	890.854	2	13	496.115
CRiSP	63.79	99	CTFNGESDCATTTSGAK	-0.048458	1779.68	890.848	1779.73	890.872	2	13	583.681
CRiSP	63.79	99	CTFNGESDCATTTSGAK	-0.0362488	1779.69	890.854	1779.73	890.872	2	16	496.115
CRiSP	63.79	99	CTFNGESDCATTTSGAK	-0.0362488	1779.69	890.854	1779.73	890.872	2	14	496.115
CRiSP	63.79	99	CTFNGESDCATTTSGAK	-0.0292874	1779.66	890.839	1779.69	890.854	2	14	476.177
CRiSP	63.79	99	CTFNGESDCATTTSGAK	-0.0330245	1779.66	890.839	1779.7	890.855	2	15	260.801
CRiSP	63.79	99	CTFNGESDCATTTSGAK	-0.0296537	1779.66	890.839	1779.69	890.854	2	12	260.801
CRiSP	63.79	99	CTFNGESDCATTTSGAK	0.00514245	1779.7	890.856	1779.69	890.854	2	11	134.638
CRiSP	63.79	99	CTFNGESDCATTTSGAK	0.00209437	1779.73	594.251	1779.73	594.25	3	16	9728.6
CRiSP	63.79	99	CTFNGESDCATTTSGAK	0.00209437	1779.73	594.251	1779.73	594.25	3	15	9728.6
CRiSP	63.79	99	CTFNGESDCATTTSGAK	0.00209437	1779.73	594.251	1779.73	594.25	3	16	9728.6
CRiSP	63.79	99	CTFNGESDCATTTSGAK	-0.00855708	1780.7	594.576	1780.71	594.578	3	12	4630.75
CRiSP	63.79	99	CTFNGESDCATTTSGAK	-0.00855708	1780.7	594.576	1780.71	594.578	3	18	4630.75
CRiSP	63.79	99	CTFNGESDCATTTSGAK	-0.00855708	1780.7	594.576	1780.71	594.578	3	17	4630.75
CRiSP	63.79	99	CTFNGESDCATTTSGAK	-0.00855708	1780.7	594.576	1780.71	594.578	3	18	4630.75
CRiSP	63.79	99	CTFNGESDCATTTSGAK	-0.00855708	1780.7	594.576	1780.71	594.578	3	11	4630.75
CRiSP	63.79	99	CTFNGESDCATTTSGAKK	-0.0376547	1948.81	650.612	1948.85	650.624	3	11	1262.29
CRiSP	63.79	99	DLYTCNYGPGGN	-0.0370188	1316.5	659.256	1316.53	659.274	2	11	693.176
CRiSP	63.79	99	DLYTCNYGPGGNMK	-0.0373655	1591.63	796.821	1591.66	796.84	2	12	1433.12
CRiSP	63.79	99	DLYTCNYGPGGNMK	-0.0373655	1591.63	796.821	1591.66	796.84	2	16	1433.12
CRiSP	63.79	99	DLYTCNYGPGGNMK	-0.0373655	1591.63	796.821	1591.66	796.84	2	13	1433.12
CRiSP	63.79	99	DLYTCNYGPGGNMK	-0.0399568	1575.63	788.822	1575.67	788.842	2	18	17954.7
CRiSP	63.79	99	DLYTCNYGPGGNMK	-0.0399568	1575.63	788.822	1575.67	788.842	2	14	17954.7
CRiSP	63.79	99	DLYTCNYGPGGNMK	0.0141872	1575.63	788.822	1575.62	788.815	2	16	17954.7
CRiSP	63.79	99	DLYTCNYGPGGNMK	-0.0035713	1575.63	788.822	1575.63	788.824	2	18	17954.7
CRiSP	63.79	99	DLYTCNYGPGGNMK	0.0141872	1575.63	788.822	1575.62	788.815	2	18	17954.7
CRiSP	63.79	99	DLYTCNYGPGGNMK	-0.0399568	1575.63	788.822	1575.67	788.842	2	18	17954.7
CRiSP	63.79	99	DLYTCNYGPGGNMK	-0.0399568	1575.63	788.822	1575.67	788.842	2	18	17954.7
CRiSP	63.79	99	DLYTCNYGPGGNMK	-0.0399568	1575.63	788.822	1575.67	788.842	2	16	17954.7
CRiSP	63.79	99	DLYTCNYGPGGNMK	-0.0398347	1575.63	788.822	1575.67	788.842	2	14	20111.9
CRiSP	63.79	99	DLYTCNYGPGGNMK	-0.0370266	1575.63	788.824	1575.67	788.842	2	14	16363.5
CRiSP	63.79	99	DLYTCNYGPGGNMK	-0.011141	1575.62	788.818	1575.63	788.824	2	12	6727.39
CRiSP	63.79	99	DLYTCNYGPGGNMK	-0.0443521	1575.63	788.82	1575.67	788.842	2	16	1884.69
CRiSP	63.79	99	DLYTCNYGPGGNMK	-0.0389801	1575.63	788.823	1575.67	788.842	2	15	1496.01
CRiSP	63.79	99	DLYTCNYGPGGNMK	-0.020608	1575.65	526.224	1575.67	526.231	3	13	2530.9
CRiSP	63.79	99	DLYTCNYGPGGNMK	-0.0160296	1575.65	526.225	1575.67	526.231	3	15	2461.03
CRiSP	63.79	99	DLYTCNYGPGGNMK	-0.020608	1575.65	526.224	1575.67	526.231	3	14	2530.9
CRiSP	63.79	99	DLYTCNYGPGGNMK	-0.0160296	1575.65	526.225	1575.67	526.231	3	12	2461.03
CRiSP	63.79	99	FEHDCNDCR	-0.0227422	1225.43	613.721	1225.45	613.732	2	9	2998.8
CRiSP	63.79	99	FEHDCNDCR	-0.0227422	1225.43	613.721	1225.45	613.732	2	11	2998.8
CRiSP	63.79	99	FEHDCNDCR	-0.0227422	1225.43	613.721	1225.45	613.732	2	8	2998.8
CRiSP	63.79	99	FGDPADPSFDYSTPLK	-0.0125444	1755.75	878.884	1755.77	878.89	2	24	5226.5
CRiSP	63.79	99	FGDPADPSFDYSTPLK	-0.0125444	1755.75	878.884	1755.77	878.89	2	23	5226.5
CRiSP	63.79	99	FGDPADPSFDYSTPLK	-0.0125444	1755.75	878.884	1755.77	878.89	2	24	5226.5
CRiSP	63.79	99	FGDPADPSFDYSTPLK	-0.0125444	1755.75	878.884	1755.77	878.89	2	23	5226.5
CRiSP	63.79	99	FGDPADPSFDYSTPLK	0.0199391	1755.79	586.269	1755.77	586.263	3	21	620.413
CRiSP	63.79	99	FGDPADPSFDYSTPLK	-0.0455591	1755.75	878.884	1755.8	878.907	2	19	5226.5
CRiSP	63.79	99	FGDPADPSFDYSTPLK	-0.0125444	1755.75	878.884	1755.77	878.89	2	22	5226.5
CRiSP	63.79	99	FGDPADPSFDYSTPLK	-0.0125444	1755.75	878.884	1755.77	878.89	2	19	5226.5
CRiSP	63.79	99	FGDPADPSFDYSTPLK	-0.0125444	1755.75	878.884	1755.77	878.89	2	19	5794.05
CRiSP	63.79	99	FGDPADPSFDYSTPLK	-0.0166956	1755.75	878.882	1755.77	878.89	2	21	177.642
CRiSP	63.79	99	FGDPADPSFDYSTPLK	-0.0166956	1755.75	878.882	1755.77	878.89	2	17	177.642
CRiSP	63.79	99	FGDPADPSFDYSTPLK	-0.0130757	1755.79	586.269	1755.8	586.274	3	21	620.413
CRiSP	63.79	99	FSDITWAGAVNGWYDEVKDFNKR	0.0557711	2718.29	680.58	2718.24	680.566	4	21	381.138
CRiSP	63.79	99	FSDITWAGAVNGWYDEVKDFNKR	0.0557711	2718.29	680.58	2718.24	680.566	4	21	381.138
CRiSP	63.79	99	GKPCSGCPLN	-0.0212887	1062.46	532.239	1062.48	532.249	2	7	418.197
CRiSP	63.79	99	GKPCSGCPLNSCCGK	0.0112867	1584.69	529.237	1584.68	529.233	3	7	212.43
CRiSP	63.79	99	GKPCSGCPLNSCCGK	0.0257543	1584.7	529.241	1584.68	529.233	3	7	212.43
CRiSP	63.79	99	GKPCSGCPLNSCCGK	-0.0306988	1568.67	523.897	1568.7	523.907	3	11	511.022
CRiSP	63.79	99	GKPCSGCPLNSCCGK	-0.0319576	1644.67	549.229	1644.7	549.24	3	9	1121.13
CRiSP	63.79	99	GKPCSGCPLNSCCGK	0.00267938	1584.68	529.234	1584.68	529.233	3	13	1379.75
CRiSP	63.79	99	GKPCSGCPLNSCCGK	-0.0319576	1644.67	549.229	1644.7	549.24	3	12	1121.13
CRiSP	63.79	99	GKPCSGCPLNSCCGK	-0.0139185	1628.65	815.334	1628.67	815.341	2	15	34873.7
CRiSP	63.79	99	GKPCSGCPLNSCCGK	-0.0139185	1628.65	815.334	1628.67	815.341	2	19	34873.7
CRiSP	63.79	99	GKPCSGCPLNSCCGK	-0.0177053	1669.71	557.578	1669.73	557.584	3	12	902.527
CRiSP	63.79	99	GKPCSGCPLNSCCGK	-0.0139185	1628.65	815.334	1628.67	815.341	2	18	34873.7
CRiSP	63.79	99	GKPCSGCPLNSCCGK	-0.0246644	1669.71	557.576	1669.73	557.584	3	14	902.527
CRiSP	63.79	99	GKPCSGCPLNSCCGK	-0.0139185	1628.65	815.334	1628.67	815.341	2	21	34873.7
CRiSP	63.79	99	GKPCSGCPLNSCCGK	-0.0246644	1669.71	557.576	1669.73	557.584	3	11	902.527
CRiSP	63.79	99	GKPCSGCPLNSCCGK	-0.0139185	1628.65	815.334	1628.67	815.341	2	11	34873.7
CRiSP	63.79	99	GKPCSGCPLNSCCGK	-0.0141627	1628.65	815.334	1628.67	815.341	2	14	21816.9
CRiSP	63.79	99	GKPCSGCPLNSCCGK	-0.00329651	1628.66	815.339	1628.67	815.341	2	14	4850.51
CRiSP	63.79	99	GKPCSGCPLNSCCGK	-0.0402925	1628.66	815.339	1628.7	815.359	2	10	1793.51
CRiSP	63.79	99	GKPCSGCPLNSCCGK	-0.00456255	1628.7	543.907	1628.7	543.908	3	16	55148.1
CRiSP	63.79	99	GKPCSGCPLNSCCGK	-0.00456255	1628.7	543.907	1628.7	543.908	3	20	55148.1
CRiSP	63.79	99	GKPCSGCPLNSCCGK	-0.00456255	1628.7	543.907	1628.7	543.908	3	18	55148.1
CRiSP	63.79	99	GKPCSGCPLNSCCGK	-0.00456255	1628.7	543.907	1628.7	543.908	3	18	55148.1
CRiSP	63.79	99	GKPCSGCPLNSCCGK	-0.00456255	1628.7	543.907	1628.7	543.908	3	17	55148.1
CRiSP	63.79	99	GKPCSGCPLNSCCGK	-0.00456255	1628.7	543.907	1628.7	543.908	3	14	55148.1
CRiSP	63.79	99	GKPCSGCPLNSCCGK	-0.00456255	1628.7	543.907	1628.7	543.908	3	13	55148.1
CRiSP	63.79	99	GKPCSGCPLNSCCGK	-0.00456255	1628.7	543.907	1628.7	543.908	3	14	55148.1
CRiSP	63.79	99	GKPCSGCPLNSCCGK	-0.00126612	1628.7	543.908	1628.7	543.908	3	13	61927.2
CRiSP	63.79	99	GKPCSGCPLNSCCGK	-0.000533583	1628.7	543.908	1628.7	543.908	3	11	56921
CRiSP	63.79	99	GKPCSGCPLNSCCGK	0.00660867	1628.71	543.91	1628.7	543.908	3	14	25200.5
CRiSP	63.79	99	GKPCSGCPLNSCCGK	0.00953883	1628.71	543.912	1628.7	543.908	3	13	16855.3
CRiSP	63.79	99	GKPCSGCPLNSCCGK	-0.0074927	1628.7	543.906	1628.7	543.908	3	12	10021.6
CRiSP	63.79	99	GKPCSGCPLNSCCGK	-0.00621076	1628.7	543.906	1628.7	543.908	3	11	7890.55
CRiSP	63.79	99	GKPCSGCPLNSCCGK	0.00492776	1629.69	544.238	1629.69	544.236	3	11	4038.47
CRiSP	63.79	99	GKPCSGCPLNSCCGK	-0.0069433	1628.7	543.906	1628.7	543.908	3	13	3774.88
CRiSP	63.79	99	GKPCSGCPLNSCCGK	-0.00199866	1628.7	543.908	1628.7	543.908	3	9	1515
CRiSP	63.79	99	GKPCSGCPLNSCCGK	0.00532673	1628.71	543.91	1628.7	543.908	3	11	1255.43
CRiSP	63.79	99	GKPCSGCPLNSCCGK	-0.0161	1628.69	543.903	1628.7	543.908	3	12	1140.11
CRiSP	63.79	99	GKPCSGCPLNSCCGK	-0.0276374	1628.68	543.899	1628.7	543.908	3	12	521.124
CRiSP	63.79	99	GKPCSGCPLNSCCGK	-0.0276374	1628.68	543.899	1628.7	543.908	3	10	521.124
CRiSP	63.79	99	GKPCSGCPLNSCCGK	-0.0239747	1628.68	543.9	1628.7	543.908	3	10	529.407
CRiSP	63.79	99	GKPCSGCPLNSCCGK	-0.0239747	1628.68	543.9	1628.7	543.908	3	12	529.407
CRiSP	63.79	99	GKPCSGCPLNSCCGK	-0.0276374	1628.68	543.899	1628.7	543.908	3	12	521.124
CRiSP	63.79	99	GKPCSGCPLNSCCGK	-0.0276374	1628.68	543.899	1628.7	543.908	3	12	521.124
CRiSP	63.79	99	GKPCSGCPLNSCCGK	0.0144835	1628.72	543.913	1628.7	543.908	3	10	226.443
CRiSP	63.79	99	GKPCSGCPLNSCCGK	0.0144835	1628.72	543.913	1628.7	543.908	3	10	226.443
CRiSP	63.79	99	GKPCSGCPLNSCCGK	0.0144835	1628.72	543.913	1628.7	543.908	3	7	226.443
CRiSP	63.79	99	GPPQTGHFTQ	-0.0181759	1068.48	535.248	1068.5	535.257	2	11	1686.68
CRiSP	63.79	99	GPPQTGHFTQ	-0.0181759	1068.48	535.248	1068.5	535.257	2	9	1686.68
CRiSP	63.79	99	GPPQTGHFTQAVWATSWR	-0.0156389	2026	676.341	2026.02	676.346	3	16	1954.61
CRiSP	63.79	99	GPPQTGHFTQAVWATSWR	1.00016	2026.98	676.668	2025.98	676.334	3	15	1724.6
CRiSP	63.79	99	GPPQTGHFTQAVWATSWR	-0.0191382	2025.91	1013.96	2025.93	1013.97	2	23	1193.22
CRiSP	63.79	99	GPPQTGHFTQAVWATSWR	0.0537613	2026	676.341	2025.95	676.323	3	20	1954.61
CRiSP	63.79	99	GPPQTGHFTQAVWATSWR	-0.0337424	2025.91	1013.96	2025.95	1013.98	2	21	1193.22
CRiSP	63.79	99	GPPQTGHFTQAVWATSWR	0.0537613	2026	676.341	2025.95	676.323	3	18	1954.61
CRiSP	63.79	99	GPPQTGHFTQAVWATSWR	-0.0156389	2026	676.341	2026.02	676.346	3	19	1954.61
CRiSP	63.79	99	GPPQTGHFTQAVWATSWR	0.0207465	2026	676.341	2025.98	676.334	3	16	1954.61
CRiSP	63.79	99	GPPQTGHFTQAVWATSWR	0.0207465	2026	676.341	2025.98	676.334	3	15	1954.61
CRiSP	63.79	99	GPPQTGHFTQAVWATSWR	0.0207465	2026	676.341	2025.98	676.334	3	16	1954.61
CRiSP	63.79	99	GPPQTGHFTQAVWATSWR	0.0207465	2026	676.341	2025.98	676.334	3	15	1954.61
CRiSP	63.79	99	GPPQTGHFTQAVWATSWR	0.0207465	2026	676.341	2025.98	676.334	3	15	1954.61
CRiSP	63.79	99	GPPQTGHFTQAVWATSWR	-0.0334617	2025.95	676.323	2025.98	676.334	3	17	260.208
CRiSP	63.79	99	GPPQTGHFTQAVWATSWR	-0.0334617	2025.95	676.323	2025.98	676.334	3	18	260.208
CRiSP	63.79	99	GPQVAGQVAAGNAVEK	-0.0409098	1494.74	748.376	1494.78	748.397	2	19	12956.2
CRiSP	63.79	99	GPQVAGQVAAGNAVEK	-0.0409098	1494.74	748.376	1494.78	748.397	2	20	12956.2
CRiSP	63.79	99	GPQVAGQVAAGNAVEK	-0.0045243	1494.74	748.376	1494.74	748.379	2	18	12956.2
CRiSP	63.79	99	GPQVAGQVAAGNAVEK	-0.0409098	1494.74	748.376	1494.78	748.397	2	18	12956.2
CRiSP	63.79	99	GPQVAGQVAAGNAVEK	-0.0409098	1494.74	748.376	1494.78	748.397	2	18	12956.2
CRiSP	63.79	99	GPQVAGQVAAGNAVEK	-0.0409098	1494.74	748.376	1494.78	748.397	2	17	12956.2
CRiSP	63.79	99	GPQVAGQVAAGNAVEK	-0.0409098	1494.74	748.376	1494.78	748.397	2	18	12956.2
CRiSP	63.79	99	GPQVAGQVAAGNAVEK	-0.0045243	1494.74	748.376	1494.74	748.379	2	15	12956.2
CRiSP	63.79	99	GPQVAGQVAAGNAVEK	-0.00923919	1508.75	755.382	1508.76	755.386	2	20	5538.85
CRiSP	63.79	99	GPQVAGQVAAGNAVEK	0.00851935	1508.75	755.382	1508.74	755.378	2	19	5538.85
CRiSP	63.79	99	GPQVAGQVAAGNAVEK	0.0132494	1508.81	503.943	1508.79	503.939	3	16	2387.58
CRiSP	63.79	99	GPQVAGQVAAGNAVEK	0.00487672	1494.75	748.381	1494.74	748.379	2	14	13601.7
CRiSP	63.79	99	GPQVAGQVAAGNAVEK	-0.0456247	1508.75	755.382	1508.79	755.405	2	20	5538.85
CRiSP	63.79	99	GPQVAGQVAAGNAVEK	0.00851935	1508.75	755.382	1508.74	755.378	2	18	5538.85
CRiSP	63.79	99	GPQVAGQVAAGNAVEK	0.0132494	1508.81	503.943	1508.79	503.939	3	15	2387.58
CRiSP	63.79	99	GPQVAGQVAAGNAVEK	-0.041154	1494.74	748.376	1494.78	748.397	2	15	2539.66
CRiSP	63.79	99	GPQVAGQVAAGNAVEK	-0.0339506	1494.75	748.38	1494.78	748.397	2	12	1510.69
CRiSP	63.79	99	GPQVAGQVAAGNAVEK	-0.0456247	1508.75	755.382	1508.79	755.405	2	18	5538.85
CRiSP	63.79	99	GPQVAGQVAAGNAVEK	-0.00923919	1508.75	755.382	1508.76	755.386	2	16	5538.85
CRiSP	63.79	99	GPQVAGQVAAGNAVEK	0.00851935	1508.75	755.382	1508.74	755.378	2	17	5538.85
CRiSP	63.79	99	GPQVAGQVAAGNAVEK	-0.0417644	1494.74	748.376	1494.78	748.397	2	13	160.172
CRiSP	63.79	99	GPQVAGQVAAGNAVEK	-0.0136345	1508.74	755.38	1508.76	755.386	2	17	225.412
CRiSP	63.79	99	GPQVAGQVAAGNAVEK	-0.0417644	1494.74	748.376	1494.78	748.397	2	13	160.172
CRiSP	63.79	99	GPQVAGQVAAGNAVEK	-0.00577124	1494.77	499.265	1494.78	499.267	3	17	5009.68
CRiSP	63.79	99	GPQVAGQVAAGNAVEK	-0.00577124	1494.77	499.265	1494.78	499.267	3	15	5009.68
CRiSP	63.79	99	GTCPTLYK	-0.00663116	925.451	463.733	925.458	463.736	2	8	52165.9
CRiSP	63.79	99	GTCPTLYK	-0.00663116	925.451	463.733	925.458	463.736	2	10	52165.9
CRiSP	63.79	99	GTCPTLYK	-0.00663116	925.451	463.733	925.458	463.736	2	8	52165.9
CRiSP	63.79	99	GTCPTLYK	-0.0196313	969.464	485.74	969.484	485.749	2	11	583.203
CRiSP	63.79	99	GTCPTLYK	-0.00663116	925.451	463.733	925.458	463.736	2	8	52165.9
CRiSP	63.79	99	GTCPTLYK	-0.00663116	925.451	463.733	925.458	463.736	2	8	52165.9
CRiSP	63.79	99	GTCPTLYK	-0.00663116	925.451	463.733	925.458	463.736	2	9	52165.9
CRiSP	63.79	99	GTCPTLYK	-0.00663116	925.451	463.733	925.458	463.736	2	8	56245
CRiSP	63.79	99	GTCPTLYK	-0.00681429	925.451	463.733	925.458	463.736	2	8	54769.2
CRiSP	63.79	99	GTCPTLYK	-0.00498295	925.453	463.734	925.458	463.736	2	8	34738.3
CRiSP	63.79	99	GTCPTLYK	-0.00498295	925.453	463.734	925.458	463.736	2	8	25397.2
CRiSP	63.79	99	GTCPTLYK	-0.00498295	925.453	463.734	925.458	463.736	2	8	12378.6
CRiSP	63.79	99	GTCPTLYK	-0.00718056	925.451	463.733	925.458	463.736	2	8	8791.78
CRiSP	63.79	99	GTCPTLYK	-0.00541027	925.452	463.733	925.458	463.736	2	8	5587.4
CRiSP	63.79	99	GTCPTLYK	-0.00260222	925.455	463.735	925.458	463.736	2	8	1741.21
CRiSP	63.79	99	GTCPTLYK	0.00258657	925.46	463.738	925.458	463.736	2	7	1279.23
CRiSP	63.79	99	GTCPTLYK	-0.00199177	925.456	463.735	925.458	463.736	2	9	283.408
CRiSP	63.79	99	GTCPTLYKR	0.00225187	1081.56	361.528	1081.56	361.527	3	9	792.738
CRiSP	63.79	99	GVSSGDKEIILR	-0.0253801	1272.68	637.346	1272.7	637.359	2	19	21538
CRiSP	63.79	99	GVSSGDKEIILR	0.0263781	1268.74	635.375	1268.71	635.362	2	15	178.131
CRiSP	63.79	99	GVSSGDKEIILR	-0.017467	1286.67	644.34	1286.68	644.349	2	12	177.102
CRiSP	63.79	99	GVSSGDKEIILR	-0.0253801	1272.68	637.346	1272.7	637.359	2	20	21538
CRiSP	63.79	99	GVSSGDKEIILR	-0.0428312	1316.69	659.351	1316.73	659.372	2	14	270.078
CRiSP	63.79	99	GVSSGDKEIILR	-0.0253801	1272.68	637.346	1272.7	637.359	2	21	21538
CRiSP	63.79	99	GVSSGDKEIILR	-0.0064457	1316.69	659.351	1316.69	659.354	2	17	270.078
CRiSP	63.79	99	GVSSGDKEIILR	-0.0253801	1272.68	637.346	1272.7	637.359	2	16	21538
CRiSP	63.79	99	GVSSGDKEIILR	-0.0128979	1313.72	657.866	1313.73	657.872	2	12	238.889
CRiSP	63.79	99	GVSSGDKEIILR	0.0172086	1315.68	658.847	1315.66	658.838	2	12	265.806
CRiSP	63.79	99	GVSSGDKEIILR	-0.0179756	1300.68	651.348	1300.7	651.357	2	12	143.49
CRiSP	63.79	99	GVSSGDKEIILR	-0.0179756	1300.68	651.348	1300.7	651.357	2	10	143.49
CRiSP	63.79	99	GVSSGDKEIILR	0.0114389	1272.72	425.246	1272.7	425.242	3	14	24984.1
CRiSP	63.79	99	GVSSGDKEIILR	0.0114389	1272.72	425.246	1272.7	425.242	3	17	24984.1
CRiSP	63.79	99	GVSSGDKEIILR	0.0114389	1272.72	425.246	1272.7	425.242	3	16	24984.1
CRiSP	63.79	99	GVSSGDKEIILR	0.0114389	1272.72	425.246	1272.7	425.242	3	17	24984.1
CRiSP	63.79	99	GVSSGDKEIILR	0.0114389	1272.72	425.246	1272.7	425.242	3	16	24984.1
CRiSP	63.79	99	GVSSGDKEIILR	0.0114389	1272.72	425.246	1272.7	425.242	3	17	24984.1
CRiSP	63.79	99	GVSSGDKEIILR	0.0114389	1272.72	425.246	1272.7	425.242	3	16	24984.1
CRiSP	63.79	99	GVSSGDKEIILR	0.0117136	1272.72	425.246	1272.7	425.242	3	15	27478.8
CRiSP	63.79	99	GVTLGWNTK	-3.38078e-05	974.518	488.267	974.519	488.267	2	9	163.099
CRiSP	63.79	99	HADQCVFEHDCNDCR	0.0205016	1878.73	470.69	1878.71	470.684	4	8	280.472
CRiSP	63.79	99	HADQCVFEHDCNDCR	0.0205016	1878.73	470.69	1878.71	470.684	4	11	280.472
CRiSP	63.79	99	HADQCVFEHDCNDCR	-0.024212	1878.72	627.247	1878.74	627.255	3	9	462.675
CRiSP	63.79	99	HADQCVFEHDCNDCR	0.0222323	1966.78	656.602	1966.76	656.594	3	11	363.981
CRiSP	63.79	99	HADQCVFEHDCNDCR	-0.0486431	1922.69	962.35	1922.73	962.375	2	19	17015.2
CRiSP	63.79	99	HADQCVFEHDCNDCR	0.981854	1923.72	642.246	1922.73	641.919	3	15	22535.7
CRiSP	63.79	99	HADQCVFEHDCNDCR	-0.0486431	1922.69	962.35	1922.73	962.375	2	18	17015.2
CRiSP	63.79	99	HADQCVFEHDCNDCR	0.0591672	1966.78	656.602	1966.72	656.582	3	12	381.528
CRiSP	63.79	99	HADQCVFEHDCNDCR	0.0207571	1922.69	962.35	1922.67	962.34	2	15	17015.2
CRiSP	63.79	99	HADQCVFEHDCNDCR	-0.0113371	1948.73	650.583	1948.74	650.587	3	10	92.5951
CRiSP	63.79	99	HADQCVFEHDCNDCR	0.0149471	1922.72	641.913	1922.7	641.908	3	17	399.172
CRiSP	63.79	99	HADQCVFEHDCNDCR	0.0140315	1922.72	641.913	1922.7	641.908	3	12	164.96
CRiSP	63.79	99	HADQCVFEHDCNDCR	0.00915489	1922.74	481.693	1922.73	481.691	4	12	23469.4
CRiSP	63.79	99	HADQCVFEHDCNDCR	0.0130654	1922.75	641.923	1922.73	641.919	3	18	29477.3
CRiSP	63.79	99	HADQCVFEHDCNDCR	0.00915489	1922.74	481.693	1922.73	481.691	4	14	23469.4
CRiSP	63.79	99	HADQCVFEHDCNDCR	0.0130654	1922.75	641.923	1922.73	641.919	3	18	29477.3
CRiSP	63.79	99	HADQCVFEHDCNDCR	0.00915505	1922.74	481.693	1922.73	481.691	4	17	23469.4
CRiSP	63.79	99	HADQCVFEHDCNDCR	0.00915489	1922.74	481.693	1922.73	481.691	4	15	23469.4
CRiSP	63.79	99	HADQCVFEHDCNDCR	0.0130654	1922.75	641.923	1922.73	641.919	3	16	29477.3
CRiSP	63.79	99	HADQCVFEHDCNDCR	0.0130654	1922.75	641.923	1922.73	641.919	3	22	29477.3
CRiSP	63.79	99	HADQCVFEHDCNDCR	0.0130654	1922.75	641.923	1922.73	641.919	3	15	29477.3
CRiSP	63.79	99	HADQCVFEHDCNDCR	0.00915489	1922.74	481.693	1922.73	481.691	4	14	23469.4
CRiSP	63.79	99	HADQCVFEHDCNDCR	0.00915489	1922.74	481.693	1922.73	481.691	4	15	23469.4
CRiSP	63.79	99	HADQCVFEHDCNDCR	0.0130654	1922.75	641.923	1922.73	641.919	3	16	29477.3
CRiSP	63.79	99	HADQCVFEHDCNDCR	0.00915489	1922.74	481.693	1922.73	481.691	4	14	23469.4
CRiSP	63.79	99	HADQCVFEHDCNDCR	0.0130654	1922.75	641.923	1922.73	641.919	3	14	29477.3
CRiSP	63.79	99	HADQCVFEHDCNDCR	0.00915489	1922.74	481.693	1922.73	481.691	4	15	23469.4
CRiSP	63.79	99	HADQCVFEHDCNDCR	0.00952116	1922.74	481.693	1922.73	481.691	4	14	24504.2
CRiSP	63.79	99	HADQCVFEHDCNDCR	0.0172775	1922.75	641.925	1922.73	641.919	3	10	30871.6
CRiSP	63.79	99	HADQCVFEHDCNDCR	0.0126991	1922.75	641.923	1922.73	641.919	3	16	29640.5
CRiSP	63.79	99	HADQCVFEHDCNDCR	0.0075713	1922.74	641.921	1922.73	641.919	3	16	26879.4
CRiSP	63.79	99	HADQCVFEHDCNDCR	-0.00231803	1922.73	641.918	1922.73	641.919	3	12	22883.9
CRiSP	63.79	99	HADQCVFEHDCNDCR	-0.0151375	1922.72	641.914	1922.73	641.919	3	15	17776.7
CRiSP	63.79	99	HADQCVFEHDCNDCR	-0.0147713	1922.72	641.914	1922.73	641.919	3	16	8868.69
CRiSP	63.79	99	HADQCVFEHDCNDCR	-0.0160532	1922.72	641.913	1922.73	641.919	3	13	6040.91
CRiSP	63.79	99	HADQCVFEHDCNDCR	0.0175791	1922.75	481.695	1922.73	481.691	4	12	2765.8
CRiSP	63.79	99	HADQCVFEHDCNDCR	0.0219743	1922.76	481.696	1922.73	481.691	4	11	1565.34
CRiSP	63.79	99	HADQCVFEHDCNDCR	-0.0255761	1922.71	641.91	1922.73	641.919	3	15	2161.68
CRiSP	63.79	99	HADQCVFEHDCNDCR	-0.0259424	1922.71	641.91	1922.73	641.919	3	11	1681.88
CRiSP	63.79	99	HADQCVFEHDCNDCR	-0.00231803	1922.73	641.918	1922.73	641.919	3	13	1150.88
CRiSP	63.79	99	HADQCVFEHDCNDCR	-0.0180677	1922.72	641.913	1922.73	641.919	3	17	987.446
CRiSP	63.79	99	HADQCVFEHDCNDCR	-0.0180677	1922.72	641.913	1922.73	641.919	3	16	399.172
CRiSP	63.79	99	HADQCVFEHDCNDCR	-0.00244359	1922.73	481.69	1922.73	481.691	4	9	288.589
CRiSP	63.79	99	HADQCVFEHDCNDCR	-0.0180677	1922.72	641.913	1922.73	641.919	3	10	399.172
CRiSP	63.79	99	HADQCVFEHDCNDCR	-0.0189834	1922.72	641.913	1922.73	641.919	3	10	164.96
CRiSP	63.79	99	KGKPCSGCPLNSCCGK	0.0154535	1756.81	440.211	1756.8	440.207	4	8	205.395
CRiSP	63.79	99	KGPQVAGQVAAGN	-0.0269754	1195.6	598.809	1195.63	598.823	2	12	3091.55
CRiSP	63.79	99	KGPQVAGQVAAGN	-0.0269754	1195.6	598.809	1195.63	598.823	2	14	3091.55
CRiSP	63.79	99	KGPQVAGQVAAGN	-0.0269754	1195.6	598.809	1195.63	598.823	2	13	3091.55
CRiSP	63.79	99	KGPQVAGQVAAGN	-0.0269754	1195.6	598.809	1195.63	598.823	2	11	3091.55
CRiSP	63.79	99	KGPQVAGQVAAGNAVEK	0.0268831	1654.84	552.619	1654.81	552.611	3	13	1395.24
CRiSP	63.79	99	KGPQVAGQVAAGNAVEK	-0.0153876	1666.89	556.636	1666.9	556.641	3	11	870.393
CRiSP	63.79	99	KGPQVAGQVAAGNAVEK	-0.00299273	1666.86	556.628	1666.86	556.629	3	11	980.221
CRiSP	63.79	99	KGPQVAGQVAAGNAVEK	0.0222481	1622.82	812.419	1622.8	812.408	2	25	42718.3
CRiSP	63.79	99	KGPQVAGQVAAGNAVEK	0.0139804	1653.85	552.289	1653.83	552.285	3	13	670.059
CRiSP	63.79	99	KGPQVAGQVAAGNAVEK	0.000403288	1663.86	555.629	1663.86	555.629	3	16	731.3
CRiSP	63.79	99	KGPQVAGQVAAGNAVEK	-0.0141374	1622.82	812.419	1622.84	812.426	2	23	42718.3
CRiSP	63.79	99	KGPQVAGQVAAGNAVEK	0.000403288	1663.86	555.629	1663.86	555.629	3	18	731.3
CRiSP	63.79	99	KGPQVAGQVAAGNAVEK	-0.0141374	1622.82	812.419	1622.84	812.426	2	24	42718.3
CRiSP	63.79	99	KGPQVAGQVAAGNAVEK	0.000403288	1663.86	555.629	1663.86	555.629	3	13	731.3
CRiSP	63.79	99	KGPQVAGQVAAGNAVEK	0.0124491	1663.88	832.946	1663.86	832.939	2	13	256.111
CRiSP	63.79	99	KGPQVAGQVAAGNAVEK	0.000403288	1663.86	555.629	1663.86	555.629	3	11	731.3
CRiSP	63.79	99	KGPQVAGQVAAGNAVEK	-0.0141374	1622.82	812.419	1622.84	812.426	2	21	42718.3
CRiSP	63.79	99	KGPQVAGQVAAGNAVEK	0.0028218	1636.89	546.638	1636.89	546.637	3	21	25056.6
CRiSP	63.79	99	KGPQVAGQVAAGNAVEK	-0.0141374	1622.82	812.419	1622.84	812.426	2	14	42718.3
CRiSP	63.79	99	KGPQVAGQVAAGNAVEK	0.0028218	1636.89	546.638	1636.89	546.637	3	17	25056.6
CRiSP	63.79	99	KGPQVAGQVAAGNAVEK	0.00345827	1636.84	819.427	1636.84	819.425	2	25	14386.4
CRiSP	63.79	99	KGPQVAGQVAAGNAVEK	-0.0149696	1668.85	557.29	1668.86	557.294	3	13	614.804
CRiSP	63.79	99	KGPQVAGQVAAGNAVEK	-0.0113293	1622.83	812.42	1622.84	812.426	2	19	42493.9
CRiSP	63.79	99	KGPQVAGQVAAGNAVEK	0.00345827	1636.84	819.427	1636.84	819.425	2	25	14386.4
CRiSP	63.79	99	KGPQVAGQVAAGNAVEK	0.0028218	1636.89	546.638	1636.89	546.637	3	21	25056.6
CRiSP	63.79	99	KGPQVAGQVAAGNAVEK	0.00345827	1636.84	819.427	1636.84	819.425	2	23	14386.4
CRiSP	63.79	99	KGPQVAGQVAAGNAVEK	0.0028218	1636.89	546.638	1636.89	546.637	3	17	25056.6
CRiSP	63.79	99	KGPQVAGQVAAGNAVEK	-0.0143003	1636.84	819.427	1636.85	819.434	2	23	14386.4
CRiSP	63.79	99	KGPQVAGQVAAGNAVEK	0.0028218	1636.89	546.638	1636.89	546.637	3	15	25056.6
CRiSP	63.79	99	KGPQVAGQVAAGNAVEK	-0.0423428	1622.83	812.423	1622.87	812.444	2	21	7668.6
CRiSP	63.79	99	KGPQVAGQVAAGNAVEK	0.0028218	1636.89	546.638	1636.89	546.637	3	16	25056.6
CRiSP	63.79	99	KGPQVAGQVAAGNAVEK	-0.00791075	1622.83	812.422	1622.84	812.426	2	18	3242.7
CRiSP	63.79	99	KGPQVAGQVAAGNAVEK	-0.0143003	1636.84	819.427	1636.85	819.434	2	21	14386.4
CRiSP	63.79	99	KGPQVAGQVAAGNAVEK	0.0028218	1636.89	546.638	1636.89	546.637	3	16	25056.6
CRiSP	63.79	99	KGPQVAGQVAAGNAVEK	0.0028218	1636.89	546.638	1636.89	546.637	3	16	25056.6
CRiSP	63.79	99	KGPQVAGQVAAGNAVEK	0.00933934	1622.85	541.956	1622.84	541.953	3	17	3469.68
CRiSP	63.79	99	KGPQVAGQVAAGNAVEK	0.00345827	1636.84	819.427	1636.84	819.425	2	14	16225.2
CRiSP	63.79	99	KGPQVAGQVAAGNAVEK	0.0028218	1636.89	546.638	1636.89	546.637	3	12	24924.3
CRiSP	63.79	99	KGPQVAGQVAAGNAVEK	-0.00534683	1622.83	812.423	1622.84	812.426	2	15	312.755
CRiSP	63.79	99	KGPQVAGQVAAGNAVEK	-0.00157344	1636.89	546.637	1636.89	546.637	3	16	18846.9
CRiSP	63.79	99	KGPQVAGQVAAGNAVEK	-0.0417323	1622.83	812.423	1622.87	812.444	2	13	312.755
CRiSP	63.79	99	KGPQVAGQVAAGNAVEK	-0.0162242	1636.87	546.632	1636.89	546.637	3	9	1510.23
CRiSP	63.79	99	KGPQVAGQVAAGNAVEK	-0.0160411	1636.87	546.632	1636.89	546.637	3	13	1287.45
CRiSP	63.79	99	KGPQVAGQVAAGNAVEK	-0.0241489	1622.81	812.414	1622.84	812.426	2	13	250.245
CRiSP	63.79	99	KGPQVAGQVAAGNAVEK	-0.00868407	1636.84	819.43	1636.85	819.434	2	17	216.862
CRiSP	63.79	99	KGPQVAGQVAAGNAVEK	-0.00868407	1636.84	819.43	1636.85	819.434	2	17	216.862
CRiSP	63.79	99	KGPQVAGQVAAGNAVEK	-0.0160909	1622.82	812.418	1622.84	812.426	2	18	140.774
CRiSP	63.79	99	KGPQVAGQVAAGNAVEK	0.0194288	1636.87	546.631	1636.85	546.625	3	17	205.393
CRiSP	63.79	99	KGPQVAGQVAAGNAVEK	-0.0169568	1636.87	546.631	1636.89	546.637	3	14	205.393
CRiSP	63.79	99	KGPQVAGQVAAGNAVEK	-0.0160909	1622.82	812.418	1622.84	812.426	2	10	140.774
CRiSP	63.79	99	KGPQVAGQVAAGNAVEK	0.00573481	1622.88	541.967	1622.87	541.965	3	12	63579.9
CRiSP	63.79	99	KGPQVAGQVAAGNAVEK	0.00573481	1622.88	541.967	1622.87	541.965	3	14	63579.9
CRiSP	63.79	99	KGPQVAGQVAAGNAVEK	0.00573481	1622.88	541.967	1622.87	541.965	3	14	63579.9
CRiSP	63.79	99	KGPQVAGQVAAGNAVEK	0.00573481	1622.88	541.967	1622.87	541.965	3	18	63579.9
CRiSP	63.79	99	KGPQVAGQVAAGNAVEK	0.00573481	1622.88	541.967	1622.87	541.965	3	18	63579.9
CRiSP	63.79	99	KGPQVAGQVAAGNAVEK	0.00573481	1622.88	541.967	1622.87	541.965	3	18	63579.9
CRiSP	63.79	99	KGPQVAGQVAAGNAVEK	0.00573481	1622.88	541.967	1622.87	541.965	3	16	63579.9
CRiSP	63.79	99	KGPQVAGQVAAGNAVEK	0.00573481	1622.88	541.967	1622.87	541.965	3	15	63579.9
CRiSP	63.79	99	KGPQVAGQVAAGNAVEK	0.00573481	1622.88	541.967	1622.87	541.965	3	16	63579.9
CRiSP	63.79	99	KGPQVAGQVAAGNAVEK	0.00573481	1622.88	541.967	1622.87	541.965	3	15	63579.9
CRiSP	63.79	99	KGPQVAGQVAAGNAVEK	0.00573481	1622.88	541.967	1622.87	541.965	3	15	63579.9
CRiSP	63.79	99	KGPQVAGQVAAGNAVEK	0.00536854	1622.88	541.967	1622.87	541.965	3	14	70025.6
CRiSP	63.79	99	KGPQVAGQVAAGNAVEK	0.00188898	1622.88	541.966	1622.87	541.965	3	15	46713.8
CRiSP	63.79	99	KGPQVAGQVAAGNAVEK	-0.00653521	1622.87	541.963	1622.87	541.965	3	16	32777.8
CRiSP	63.79	99	KGPQVAGQVAAGNAVEK	-0.00873283	1622.86	541.962	1622.87	541.965	3	11	11566.7
CRiSP	63.79	99	KGPQVAGQVAAGNAVEK	-0.0180727	1622.86	541.959	1622.87	541.965	3	16	1133.93
CRiSP	63.79	99	KGPQVAGQVAAGNAVEK	-0.0180727	1622.86	541.959	1622.87	541.965	3	15	1133.93
CRiSP	63.79	99	KGPQVAGQVAAGNAVEK	-0.0180727	1622.86	541.959	1622.87	541.965	3	14	1133.93
CRiSP	63.79	99	KGPQVAGQVAAGNAVEK	-0.0180727	1622.86	541.959	1622.87	541.965	3	14	1133.93
CRiSP	63.79	99	KGPQVAGQVAAGNAVEK	-0.0180727	1622.86	541.959	1622.87	541.965	3	17	1133.93
CRiSP	63.79	99	KGPQVAGQVAAGNAVEK	-0.0180727	1622.86	541.959	1622.87	541.965	3	13	1156.4
CRiSP	63.79	99	KGPQVAGQVAAGNAVEK	-0.0323571	1622.84	541.955	1622.87	541.965	3	12	244.268
CRiSP	63.79	99	KGPQVAGQVAAGNAVEK	-0.0323571	1622.84	541.955	1622.87	541.965	3	16	244.268
CRiSP	63.79	99	KGPQVAGQVAAGNAVEK	-0.0323571	1622.84	541.955	1622.87	541.965	3	13	244.268
CRiSP	63.79	99	KGPQVAGQVAAGNAVEK	-0.0323571	1622.84	541.955	1622.87	541.965	3	13	244.268
CRiSP	63.79	99	KMSGNTAPQYSPPK	-0.00494865	1504.73	502.584	1504.73	502.585	3	8	746.06
CRiSP	63.79	99	KMSGNTAPQYSPPK	-0.00494865	1504.73	502.584	1504.73	502.585	3	11	746.06
CRiSP	63.79	99	MSGNTAPQYSPPK	-0.0105428	1420.66	474.559	1420.67	474.562	3	9	516.239
CRiSP	63.79	99	MSGNTAPQYSPPK	-0.0409601	1392.59	697.304	1392.63	697.324	2	15	1219.43
CRiSP	63.79	99	MSGNTAPQYSPPK	0.00474358	1376.61	689.311	1376.6	689.309	2	15	71613.5
CRiSP	63.79	99	MSGNTAPQYSPPK	-0.0409601	1392.59	697.304	1392.63	697.324	2	12	1219.43
CRiSP	63.79	99	MSGNTAPQYSPPK	-0.0316419	1376.61	689.311	1376.64	689.327	2	14	71613.5
CRiSP	63.79	99	MSGNTAPQYSPPK	-0.0409601	1392.59	697.304	1392.63	697.324	2	10	1219.43
CRiSP	63.79	99	MSGNTAPQYSPPK	0.00474358	1376.61	689.311	1376.6	689.309	2	15	71613.5
CRiSP	63.79	99	MSGNTAPQYSPPK	-0.00457461	1392.59	697.304	1392.6	697.306	2	10	1219.43
CRiSP	63.79	99	MSGNTAPQYSPPK	0.00474358	1376.61	689.311	1376.6	689.309	2	14	71613.5
CRiSP	63.79	99	MSGNTAPQYSPPK	-0.0316419	1376.61	689.311	1376.64	689.327	2	17	71613.5
CRiSP	63.79	99	MSGNTAPQYSPPK	0.00474358	1376.61	689.311	1376.6	689.309	2	17	71613.5
CRiSP	63.79	99	MSGNTAPQYSPPK	-0.0316419	1376.61	689.311	1376.64	689.327	2	14	71613.5
CRiSP	63.79	99	MSGNTAPQYSPPK	-0.0316419	1376.61	689.311	1376.64	689.327	2	14	71613.5
CRiSP	63.79	99	MSGNTAPQYSPPK	-0.0316419	1376.61	689.311	1376.64	689.327	2	13	71613.5
CRiSP	63.79	99	MSGNTAPQYSPPK	0.00474358	1376.61	689.311	1376.6	689.309	2	15	71613.5
CRiSP	63.79	99	MSGNTAPQYSPPK	0.00474358	1376.61	689.311	1376.6	689.309	2	15	71613.5
CRiSP	63.79	99	MSGNTAPQYSPPK	0.00486567	1376.61	689.311	1376.6	689.309	2	15	76727.3
CRiSP	63.79	99	MSGNTAPQYSPPK	-0.0346942	1376.6	689.31	1376.64	689.327	2	15	69166.8
CRiSP	63.79	99	MSGNTAPQYSPPK	-0.0321303	1376.61	689.311	1376.64	689.327	2	15	34047.5
CRiSP	63.79	99	MSGNTAPQYSPPK	-0.0318861	1376.61	689.311	1376.64	689.327	2	16	21065
CRiSP	63.79	99	MSGNTAPQYSPPK	0.00388895	1376.61	689.311	1376.6	689.309	2	12	8958.83
CRiSP	63.79	99	MSGNTAPQYSPPK	0.000226222	1376.6	689.309	1376.6	689.309	2	15	6202.22
CRiSP	63.79	99	MSGNTAPQYSPPK	-0.0299327	1376.61	689.312	1376.64	689.327	2	13	3117.91
CRiSP	63.79	99	MSGNTAPQYSPPK	-0.0262699	1376.61	689.314	1376.64	689.327	2	8	2411.55
CRiSP	63.79	99	MSGNTAPQYSPPK	-0.0262699	1376.61	689.314	1376.64	689.327	2	14	1989.6
CRiSP	63.79	99	MSGNTAPQYSPPK	-0.000506323	1376.6	689.308	1376.6	689.309	2	15	620.251
CRiSP	63.79	99	MSGNTAPQYSPPK	-0.0368918	1376.6	689.308	1376.64	689.327	2	12	620.251
CRiSP	63.79	99	MSGNTAPQYSPPK	-0.000506323	1376.6	689.308	1376.6	689.309	2	14	620.251
CRiSP	63.79	99	MSGNTAPQYSPPK	-0.000506323	1376.6	689.308	1376.6	689.309	2	13	620.251
CRiSP	63.79	99	MSGNTAPQYSPPK	-0.000506323	1376.6	689.308	1376.6	689.309	2	13	620.251
CRiSP	63.79	99	MSGNTAPQYSPPK	0.00730749	1376.61	689.312	1376.6	689.309	2	13	255.648
CRiSP	63.79	99	MSGNTAPQYSPPK	-0.0293222	1376.61	689.312	1376.64	689.327	2	14	262.591
CRiSP	63.79	99	MSGNTAPQYSPPK	0.00706331	1376.61	689.312	1376.6	689.309	2	13	262.591
CRiSP	63.79	99	MSGNTAPQYSPPK	-0.029078	1376.61	689.312	1376.64	689.327	2	10	255.648
CRiSP	63.79	99	MSGNTAPQYSPPK	-0.029078	1376.61	689.312	1376.64	689.327	2	10	255.648
CRiSP	63.79	99	MSGNTAPQYSPPK	-0.0299327	1376.61	689.312	1376.64	689.327	2	10	129.784
CRiSP	63.79	99	MSGNTAPQYSPPK	0.00669703	1376.61	689.312	1376.6	689.309	2	10	85.7557
CRiSP	63.79	99	MSGNTAPQYSPPK	-0.0296885	1376.61	689.312	1376.64	689.327	2	9	85.7557
CRiSP	63.79	99	MSGNTAPQYSPPK	-0.0255374	1376.61	689.314	1376.64	689.327	2	10	68.1404
CRiSP	63.79	99	MSGNTAPQYSPPK	0.00224034	1376.64	459.888	1376.64	459.887	3	14	10031.1
CRiSP	63.79	99	MSGNTAPQYSPPK	0.00224034	1376.64	459.888	1376.64	459.887	3	13	10031.1
CRiSP	63.79	99	MSGNTAPQYSPPK	0.00224034	1376.64	459.888	1376.64	459.887	3	14	10031.1
CRiSP	63.79	99	MSGNTAPQYSPPK	0.00224034	1376.64	459.888	1376.64	459.887	3	14	10031.1
CRiSP	63.79	99	MSGNTAPQYSPPK	0.00224034	1376.64	459.888	1376.64	459.887	3	12	10031.1
CRiSP	63.79	99	MSGNTAPQYSPPK	-0.0205317	1376.62	689.317	1376.64	689.327	2	10	1365.94
CRiSP	63.79	99	MSGNTAPQYSPPK	-0.0230956	1376.62	689.315	1376.64	689.327	2	14	1279.59
CRiSP	63.79	99	NAIIYTK	-0.00022487	822.448	412.231	822.449	412.232	2	9	310.525
CRiSP	63.79	99	NVQNFGVGQNLH	-0.0312773	1325.62	663.816	1325.65	663.831	2	10	661.078
CRiSP	63.79	99	NVQNFGVGQNLHLR	-0.0471969	1608.8	537.274	1608.85	537.29	3	13	131.695
CRiSP	63.79	99	NVQNFGVGQNLHLR	-0.0113047	1594.79	798.402	1594.8	798.407	2	15	9823.62
CRiSP	63.79	99	NVQNFGVGQNLHLR	-0.0113047	1594.79	798.402	1594.8	798.407	2	16	9823.62
CRiSP	63.79	99	NVQNFGVGQNLHLR	-0.0113047	1594.79	798.402	1594.8	798.407	2	17	9823.62
CRiSP	63.79	99	NVQNFGVGQNLHLR	-0.0113047	1594.79	798.402	1594.8	798.407	2	14	9823.62
CRiSP	63.79	99	NVQNFGVGQNLHLR	-0.0113047	1594.79	798.402	1594.8	798.407	2	17	11124
CRiSP	63.79	99	NVQNFGVGQNLHLR	-0.0407788	1594.79	798.403	1594.83	798.424	2	15	203.175
CRiSP	63.79	99	NVQNFGVGQNLHLR	-0.0407788	1594.79	798.403	1594.83	798.424	2	15	203.175
CRiSP	63.79	99	NVQNFGVGQNLHLR	0.00242432	1594.84	532.619	1594.83	532.618	3	14	16413.9
CRiSP	63.79	99	NVQNFGVGQNLHLR	0.00242432	1594.84	532.619	1594.83	532.618	3	17	16413.9
CRiSP	63.79	99	NVQNFGVGQNLHLR	0.00242432	1594.84	532.619	1594.83	532.618	3	13	16413.9
CRiSP	63.79	99	NVQNFGVGQNLHLR	0.00242432	1594.84	532.619	1594.83	532.618	3	16	16413.9
CRiSP	63.79	99	NVQNFGVGQNLHLR	0.00242432	1594.84	532.619	1594.83	532.618	3	15	16413.9
CRiSP	63.79	99	NVQNFGVGQNLHLR	0.00242432	1594.84	532.619	1594.83	532.618	3	17	16413.9
CRiSP	63.79	99	NVQNFGVGQNLHLR	0.00242432	1594.84	532.619	1594.83	532.618	3	14	16413.9
CRiSP	63.79	99	NVQNFGVGQNLHLR	0.00242432	1594.84	532.619	1594.83	532.618	3	14	16413.9
CRiSP	63.79	99	NVQNFGVGQNLHLR	-0.00160464	1594.83	532.618	1594.83	532.618	3	12	14301.4
CRiSP	63.79	99	NVQNFGVGQNLHLR	-0.0201012	1594.81	532.611	1594.83	532.618	3	14	370.096
CRiSP	63.79	99	NVQNFGVGQNLHLR	-0.0201012	1594.81	532.611	1594.83	532.618	3	14	370.096
CRiSP	63.79	99	NVQNFGVGQNLHLR	-0.0201012	1594.81	532.611	1594.83	532.618	3	16	370.096
CRiSP	63.79	99	NVQNFGVGQNLHLR	-0.00160464	1594.83	532.618	1594.83	532.618	3	15	161.203
CRiSP	63.79	99	NVQNFGVGQNLHLR	-0.00160464	1594.83	532.618	1594.83	532.618	3	12	161.203
CRiSP	63.79	99	NVQNFGVGQNLHLR	-0.00160464	1594.83	532.618	1594.83	532.618	3	14	161.203
CRiSP	63.79	99	NVQNFGVGQNLHLR	-0.00160464	1594.83	532.618	1594.83	532.618	3	14	161.203
CRiSP	63.79	99	NVQNFGVGQNLHLR	-0.00691554	1594.83	532.616	1594.83	532.618	3	14	157.446
CRiSP	63.79	99	NVQNFGVGQNLHLR	-0.00691554	1594.83	532.616	1594.83	532.618	3	12	157.446
CRiSP	63.79	99	NVQNFGVGQNLHLR	-0.0199181	1594.81	532.612	1594.83	532.618	3	12	226.137
CRiSP	63.79	99	NVQNFGVGQNLHLR	-0.0199181	1594.81	532.612	1594.83	532.618	3	13	226.137
CRiSP	63.79	99	PCSGCPLNSCCGK	-0.0107404	1443.58	722.795	1443.59	722.801	2	14	1847.78
CRiSP	63.79	99	PCSGCPLNSCCGK	-0.0107404	1443.58	722.795	1443.59	722.801	2	6	1847.78
CRiSP	63.79	99	PCSGCPLNSCCGK	-0.0107404	1443.58	722.795	1443.59	722.801	2	8	1847.78
CRiSP	63.79	99	PCSGCPLNSCCGK	-0.0107404	1443.58	722.795	1443.59	722.801	2	9	1847.78
CRiSP	63.79	99	PCSGCPLNSCCGK	-0.0107404	1443.58	722.795	1443.59	722.801	2	8	1847.78
CRiSP	63.79	99	PCSGCPLNSCCGK	-0.0107404	1443.58	722.795	1443.59	722.801	2	9	1847.78
CRiSP	63.79	99	PSFDYSTPLK	-0.00882064	1153.56	577.786	1153.57	577.79	2	10	128.657
CRiSP	63.79	99	QISGFIDGK	-0.0111929	945.481	473.748	945.492	473.753	2	12	695.269
CRiSP	63.79	99	QISGFIDGK	-0.0132073	945.479	473.747	945.492	473.753	2	11	695.269
CRiSP	63.79	99	QISGFIDGK	-0.0111929	945.481	473.748	945.492	473.753	2	13	695.269
CRiSP	63.79	99	QISGFIDGK	-0.0111929	945.481	473.748	945.492	473.753	2	9	695.269
CRiSP	63.79	99	QISGFIDGK	0.00406327	945.481	473.748	945.477	473.746	2	11	695.269
CRiSP	63.79	99	QISGFIDGK	-0.00639338	963.496	482.755	963.503	482.759	2	11	26676.5
CRiSP	63.79	99	QISGFIDGK	-0.00639338	963.496	482.755	963.503	482.759	2	12	26676.5
CRiSP	63.79	99	QISGFIDGK	-0.00639338	963.496	482.755	963.503	482.759	2	12	26676.5
CRiSP	63.79	99	QISGFIDGK	-0.00639338	963.496	482.755	963.503	482.759	2	14	26676.5
CRiSP	63.79	99	QISGFIDGK	-0.00639338	963.496	482.755	963.503	482.759	2	12	26676.5
CRiSP	63.79	99	QISGFIDGK	-0.00639338	963.496	482.755	963.503	482.759	2	11	26676.5
CRiSP	63.79	99	QISGFIDGK	-0.00639338	963.496	482.755	963.503	482.759	2	11	26676.5
CRiSP	63.79	99	QISGFIDGK	-0.00639338	963.496	482.755	963.503	482.759	2	10	26676.5
CRiSP	63.79	99	QISGFIDGK	-0.0061492	963.496	482.755	963.503	482.759	2	9	29895.7
CRiSP	63.79	99	QISGFIDGK	-0.0061492	963.496	482.755	963.503	482.759	2	10	23674.3
CRiSP	63.79	99	QISGFIDGK	-0.00895726	963.494	482.754	963.503	482.759	2	8	11292.9
CRiSP	63.79	99	QISGFIDGK	-0.0117653	963.491	482.753	963.503	482.759	2	9	5154.73
CRiSP	63.79	99	QISGFIDGK	-0.00938457	963.493	482.754	963.503	482.759	2	10	3646.66
CRiSP	63.79	99	QISGFIDGK	-0.00236444	963.5	482.757	963.503	482.759	2	10	143.259
CRiSP	63.79	99	QISGFIDGK	-0.00236444	963.5	482.757	963.503	482.759	2	11	143.259
CRiSP	63.79	99	QISGFIDGK	-0.00236444	963.5	482.757	963.503	482.759	2	8	143.259
CRiSP	63.79	99	QISGFIDGK	-0.00366121	946.472	474.243	946.476	474.245	2	11	99.9712
CRiSP	63.79	99	QISGFIDGK	-0.00366121	946.472	474.243	946.476	474.245	2	11	99.9712
CRiSP	63.79	99	QISGFIDGK	-0.00376846	963.499	482.757	963.503	482.759	2	10	93.4789
CRiSP	63.79	99	QISGFIDGK	-0.00596607	963.497	482.756	963.503	482.759	2	9	91.0373
CRiSP	63.79	99	QISGFIDGK	-0.0119484	963.491	482.753	963.503	482.759	2	9	155.325
CRiSP	63.79	99	QISGFIDGK	-0.00236444	963.5	482.757	963.503	482.759	2	7	143.259
CRiSP	63.79	99	QISGFIDGK	-0.00376846	963.499	482.757	963.503	482.759	2	7	93.4789
CRiSP	63.79	99	QISGFIDGK	-0.00596607	963.497	482.756	963.503	482.759	2	7	91.0373
CRiSP	63.79	99	QISGFIDGK	-0.0119484	963.491	482.753	963.503	482.759	2	7	155.325
CRiSP	63.79	99	RCTFNGESDCATTTSGAK	0.0167793	1907.8	636.942	1907.79	636.937	3	18	3085.68
CRiSP	63.79	99	SGCPLNSCCGK	-0.0261988	1199.47	600.743	1199.5	600.757	2	12	4699.1
CRiSP	63.79	99	SGCPLNSCCGK	-0.0261988	1199.47	600.743	1199.5	600.757	2	12	4699.1
CRiSP	63.79	99	SGCPLNSCCGK	-0.0261988	1199.47	600.743	1199.5	600.757	2	11	4699.1
CRiSP	63.79	99	SGCPLNSCCGK	-0.0261988	1199.47	600.743	1199.5	600.757	2	12	4699.1
CRiSP	63.79	99	SGCPLNSCCGK	-0.0261988	1199.47	600.743	1199.5	600.757	2	11	4699.1
CRiSP	63.79	99	SGCPLNSCCGK	-0.0261988	1199.47	600.743	1199.5	600.757	2	11	4699.1
CRiSP	63.79	99	SGNTAPQYSPPK	-0.0251484	1245.57	623.794	1245.6	623.807	2	12	342.016
CRiSP	63.79	99	SSGDKEIILR	-0.0155231	1116.6	559.307	1116.61	559.314	2	15	2145.3
CRiSP	63.79	99	SSGDKEIILR	-0.0155231	1116.6	559.307	1116.61	559.314	2	15	2145.3
CRiSP	63.79	99	SSGDKEIILR	-0.0155231	1116.6	559.307	1116.61	559.314	2	16	2145.3
CRiSP	63.79	99	SSGDKEIILR	-0.0155231	1116.6	559.307	1116.61	559.314	2	16	2145.3
CRiSP	63.79	99	SSGDKEIILR	-0.0155231	1116.6	559.307	1116.61	559.314	2	17	2145.3
CRiSP	63.79	99	SSGDKEIILR	-0.0155231	1116.6	559.307	1116.61	559.314	2	14	2145.3
CRiSP	63.79	99	TAPQYSPPK	-0.0108345	987.492	494.753	987.503	494.759	2	8	2518.63
CRiSP	63.79	99	TAPQYSPPK	-0.0108345	987.492	494.753	987.503	494.759	2	9	2518.63
CRiSP	63.79	99	TAPQYSPPK	-0.0108345	987.492	494.753	987.503	494.759	2	8	2518.63
CRiSP	63.79	99	VAGQVAAGNAVEK	-0.0298677	1212.62	607.316	1212.65	607.33	2	11	530.545
CRiSP	63.79	99	VFEHDCNDCR	-0.00836876	1324.51	663.262	1324.52	663.266	2	12	461.94
Acetylcholinesterase	11.85	99	FKKPQPADFIQGTYK	-0.0194062	1766.92	589.979	1766.94	589.986	3	8	152.465
Acetylcholinesterase	11.85	99	FTQTYYK	-0.00932559	949.445	475.73	949.455	475.735	2	8	701.636
Acetylcholinesterase	11.85	99	GANVQFYR	-0.0119254	953.46	477.737	953.472	477.743	2	7	631.206
Acetylcholinesterase	11.85	99	LTVNSIDQAK	-0.0187735	1087.57	544.792	1087.59	544.801	2	10	1243.1
Acetylcholinesterase	11.85	99	TLSEYMTR	-0.00854	999.461	500.738	999.47	500.742	2	9	581.975
Acetylcholinesterase	11.85	99	VFNFQDSAK	-0.0189152	1054.49	528.252	1054.51	528.261	2	10	363.71
Acetylcholinesterase	11.85	99	IMLESGSAYNK	-0.0223921	1211.56	606.789	1211.59	606.8	2	10	953.814
Acetylcholinesterase	11.85	99	FTQTYYK	-0.00932559	949.445	475.73	949.455	475.735	2	7	701.636
Acetylcholinesterase	11.85	99	GANVQFYR	-0.0119254	953.46	477.737	953.472	477.743	2	10	631.206
Acetylcholinesterase	11.85	99	IMLESGSAYNK	-0.0223921	1211.56	606.789	1211.59	606.8	2	12	953.814
Acetylcholinesterase	11.85	99	TLSEYMTR	-0.00854	999.461	500.738	999.47	500.742	2	8	581.975
Acetylcholinesterase	11.85	99	VFNFQDSAK	-0.0189152	1054.49	528.252	1054.51	528.261	2	11	363.71
Neprilysin M13	4.091	99	ETAGLEPLR	0.000258311	984.524	493.269	984.524	493.269	2	9	407.832
Neprilysin M13	4.091	99	ETAGLEPLR	0.000258311	984.524	493.269	984.524	493.269	2	9	407.832
Neprilysin M13	4.091	99	ETAGLEPLR	0.000258311	984.524	493.269	984.524	493.269	2	7	407.832
Neprilysin M13	6.173	95.42	NDNELNEYYR	0.0331006	1328.6	665.306	1328.56	665.289	2	10	214.571
Neprilysin M13	6.173	99	FFTEEEKQDIDELVENIR	0.0537028	2253.13	752.052	2253.08	752.034	3	19	183.147
Neprilysin M13	6.173	99	TSQHIINLDQADFGLGR	0.0432956	1883.99	629.005	1883.95	628.99	3	16	198.133
ICK/knottin	25.5	99	AMFGGCGEDNDCCLHLGCK	0.0496447	2099.93	700.983	2099.88	700.967	3	16	721.462
ICK/knottin	25.5	99	AMFGGCGEDNDCCLHLGCKTTK	0.0193748	2519.05	630.769	2519.03	630.764	4	14	2029.99
ICK/knottin	25.5	99	FGGCGEDNDCCLHLGCK	-0.000192638	1944.78	649.269	1944.78	649.269	3	12	137.297
ICK/knottin	25.5	99	GVDSEDCR	-0.0149131	923.351	462.683	923.365	462.69	2	10	498.233
ICK/knottin	25.5	99	LPPFANPY	-0.00861628	917.456	459.735	917.465	459.74	2	9	271.444
ICK/knottin	25.5	99	AMFGGCGEDNDCCLHLGCK	0.0350044	2191.91	548.984	2191.87	548.975	4	9	1314.88
ICK/knottin	25.5	99	AMFGGCGEDNDCCLHLGCK	-0.0599777	2191.81	731.611	2191.87	731.631	3	11	854.376
ICK/knottin	25.5	99	AMFGGCGEDNDCCLHLGCK	0.00887718	2191.88	548.977	2191.87	548.975	4	9	1314.88
ICK/knottin	25.5	99	AMFGGCGEDNDCCLHLGCK	0.000823177	2163.8	722.275	2163.8	722.275	3	13	682.448
ICK/knottin	25.5	99	AMFGGCGEDNDCCLHLGCK	-0.0355623	2163.8	722.275	2163.84	722.287	3	9	682.448
ICK/knottin	25.5	99	AMFGGCGEDNDCCLHLGCK	-0.0268992	2163.78	1082.9	2163.81	1082.91	2	13	106.69
ICK/knottin	25.5	99	AMFGGCGEDNDCCLHLGCK	0.000823177	2163.8	722.275	2163.8	722.275	3	13	682.448
ICK/knottin	25.5	99	AMFGGCGEDNDCCLHLGCK	-0.0355623	2163.8	722.275	2163.84	722.287	3	8	682.448
ICK/knottin	25.5	99	AMFGGCGEDNDCCLHLGCK	0.0407062	2147.85	716.957	2147.81	716.944	3	19	6270.36
ICK/knottin	25.5	99	AMFGGCGEDNDCCLHLGCK	0.0407062	2147.85	716.957	2147.81	716.944	3	18	6270.36
ICK/knottin	25.5	99	AMFGGCGEDNDCCLHLGCK	0.0407062	2147.85	716.957	2147.81	716.944	3	17	6270.36
ICK/knottin	25.5	99	AMFGGCGEDNDCCLHLGCK	-0.0454255	2147.76	1074.89	2147.81	1074.91	2	19	5779.45
ICK/knottin	25.5	99	AMFGGCGEDNDCCLHLGCK	-0.0454255	2147.76	1074.89	2147.81	1074.91	2	19	5779.45
ICK/knottin	25.5	99	AMFGGCGEDNDCCLHLGCK	-0.0454255	2147.76	1074.89	2147.81	1074.91	2	21	5779.45
ICK/knottin	25.5	99	AMFGGCGEDNDCCLHLGCK	-0.0454255	2147.76	1074.89	2147.81	1074.91	2	22	5779.45
ICK/knottin	25.5	99	AMFGGCGEDNDCCLHLGCK	-0.0644979	2163.78	722.266	2163.84	722.287	3	10	290.188
ICK/knottin	25.5	99	AMFGGCGEDNDCCLHLGCK	-0.0454255	2147.76	1074.89	2147.81	1074.91	2	19	5779.45
ICK/knottin	25.5	99	AMFGGCGEDNDCCLHLGCK	0.0138086	2099.93	700.984	2099.91	700.979	3	17	705.867
ICK/knottin	25.5	99	AMFGGCGEDNDCCLHLGCK	-0.0454255	2147.76	1074.89	2147.81	1074.91	2	16	5779.45
ICK/knottin	25.5	99	AMFGGCGEDNDCCLHLGCK	0.0132592	2099.93	700.983	2099.91	700.979	3	16	721.462
ICK/knottin	25.5	99	AMFGGCGEDNDCCLHLGCK	-0.0454255	2147.76	1074.89	2147.81	1074.91	2	18	5779.45
ICK/knottin	25.5	99	AMFGGCGEDNDCCLHLGCK	0.0675092	2099.95	525.994	2099.88	525.977	4	11	535.231
ICK/knottin	25.5	99	AMFGGCGEDNDCCLHLGCK	0.0407062	2147.85	716.957	2147.81	716.944	3	19	6270.36
ICK/knottin	25.5	99	AMFGGCGEDNDCCLHLGCK	-0.0454255	2147.76	1074.89	2147.81	1074.91	2	18	5779.45
ICK/knottin	25.5	99	AMFGGCGEDNDCCLHLGCK	0.0675092	2099.95	525.994	2099.88	525.977	4	11	535.231
ICK/knottin	25.5	99	AMFGGCGEDNDCCLHLGCK	-0.0454255	2147.76	1074.89	2147.81	1074.91	2	19	5779.45
ICK/knottin	25.5	99	AMFGGCGEDNDCCLHLGCK	0.0138086	2099.93	700.984	2099.91	700.979	3	16	705.867
ICK/knottin	25.5	99	AMFGGCGEDNDCCLHLGCK	-0.0138196	2130.8	711.276	2130.82	711.28	3	15	214.981
ICK/knottin	25.5	99	AMFGGCGEDNDCCLHLGCK	-0.0378558	2147.77	1074.89	2147.81	1074.91	2	20	6467.97
ICK/knottin	25.5	99	AMFGGCGEDNDCCLHLGCK	-0.0244371	2262.86	755.295	2262.89	755.303	3	17	522.486
ICK/knottin	25.5	99	AMFGGCGEDNDCCLHLGCK	-0.0244371	2262.86	755.295	2262.89	755.303	3	16	522.486
ICK/knottin	25.5	99	AMFGGCGEDNDCCLHLGCK	-0.0244371	2262.86	755.295	2262.89	755.303	3	14	522.486
ICK/knottin	25.5	99	AMFGGCGEDNDCCLHLGCK	0.0287193	2262.92	566.736	2262.89	566.729	4	11	352.534
ICK/knottin	25.5	99	AMFGGCGEDNDCCLHLGCK	0.0231251	2147.83	716.951	2147.81	716.944	3	18	809.949
ICK/knottin	25.5	99	AMFGGCGEDNDCCLHLGCK	0.991792	2148.84	717.286	2147.85	716.956	3	13	2144.89
ICK/knottin	25.5	99	AMFGGCGEDNDCCLHLGCK	0.0231251	2147.83	716.951	2147.81	716.944	3	18	809.949
ICK/knottin	25.5	99	AMFGGCGEDNDCCLHLGCK	0.0231251	2147.83	716.951	2147.81	716.944	3	18	809.949
ICK/knottin	25.5	99	AMFGGCGEDNDCCLHLGCK	-0.0106249	2134.84	712.62	2134.85	712.624	3	9	993.457
ICK/knottin	25.5	99	AMFGGCGEDNDCCLHLGCK	0.0257606	2134.84	712.62	2134.81	712.612	3	11	993.457
ICK/knottin	25.5	99	AMFGGCGEDNDCCLHLGCK	0.0421713	2147.85	716.958	2147.81	716.944	3	18	515.091
ICK/knottin	25.5	99	AMFGGCGEDNDCCLHLGCK	0.00726384	2134.82	712.614	2134.81	712.612	3	10	199.422
ICK/knottin	25.5	99	AMFGGCGEDNDCCLHLGCK	0.00726384	2134.82	712.614	2134.81	712.612	3	11	199.422
ICK/knottin	25.5	99	AMFGGCGEDNDCCLHLGCK	0.0331976	2147.84	716.955	2147.81	716.944	3	18	589.313
ICK/knottin	25.5	99	AMFGGCGEDNDCCLHLGCK	0.0331976	2147.84	716.955	2147.81	716.944	3	15	589.313
ICK/knottin	25.5	99	AMFGGCGEDNDCCLHLGCK	0.0043205	2147.85	716.957	2147.85	716.956	3	10	6270.36
ICK/knottin	25.5	99	AMFGGCGEDNDCCLHLGCK	0.0043205	2147.85	716.957	2147.85	716.956	3	12	6270.36
ICK/knottin	25.5	99	AMFGGCGEDNDCCLHLGCK	0.0043205	2147.85	716.957	2147.85	716.956	3	11	6270.36
ICK/knottin	25.5	99	AMFGGCGEDNDCCLHLGCK	0.0043205	2147.85	716.957	2147.85	716.956	3	14	6270.36
ICK/knottin	25.5	99	AMFGGCGEDNDCCLHLGCK	0.0043205	2147.85	716.957	2147.85	716.956	3	12	6270.36
ICK/knottin	25.5	99	AMFGGCGEDNDCCLHLGCK	0.0218781	2148.85	717.291	2148.83	717.284	3	11	7630.29
ICK/knottin	25.5	99	AMFGGCGEDNDCCLHLGCK	0.0043205	2147.85	716.957	2147.85	716.956	3	16	6876.42
ICK/knottin	25.5	99	AMFGGCGEDNDCCLHLGCK	0.0149424	2147.86	716.961	2147.85	716.956	3	11	3482.57
ICK/knottin	25.5	99	AMFGGCGEDNDCCLHLGCK	0.0154918	2147.86	716.961	2147.85	716.956	3	15	4295.69
ICK/knottin	25.5	99	AMFGGCGEDNDCCLHLGCK	0.0142099	2147.86	716.961	2147.85	716.956	3	14	2927.88
ICK/knottin	25.5	99	AMFGGCGEDNDCCLHLGCK	-0.0132606	2147.83	716.951	2147.85	716.956	3	13	809.949
ICK/knottin	25.5	99	AMFGGCGEDNDCCLHLGCK	-0.0132606	2147.83	716.951	2147.85	716.956	3	15	809.949
ICK/knottin	25.5	99	AMFGGCGEDNDCCLHLGCK	0.00102405	2147.85	716.956	2147.85	716.956	3	11	884.062
ICK/knottin	25.5	99	AMFGGCGEDNDCCLHLGCK	0.00578559	2147.85	716.958	2147.85	716.956	3	17	515.091
ICK/knottin	25.5	99	AMFGGCGEDNDCCLHLGCK	-0.00318809	2147.84	716.955	2147.85	716.956	3	12	589.313
ICK/knottin	25.5	99	AMFGGCGEDNDCCLHLGCKTTK	0.0193748	2519.05	630.769	2519.03	630.764	4	17	2029.99
ICK/knottin	25.5	99	FGGCGEDNDCCLHLGCK	0.00761457	1971.79	986.903	1971.78	986.899	2	12	1515.04
ICK/knottin	25.5	99	FGGCGEDNDCCLHLGCK	0.00761457	1971.79	986.903	1971.78	986.899	2	11	1515.04
ICK/knottin	25.5	99	GVDSEDCR	-0.00929698	923.356	462.685	923.365	462.69	2	11	535.008
ICK/knottin	25.5	99	GVDSEDCR	-0.00929698	923.356	462.685	923.365	462.69	2	10	538.951
ICK/knottin	25.5	99	GVDSEDCR	-0.00929698	923.356	462.685	923.365	462.69	2	11	540.218
ICK/knottin	25.5	99	GVDSEDCR	-0.00929698	923.356	462.685	923.365	462.69	2	11	540.218
ICK/knottin	25.5	99	GVDSEDCR	-0.00929698	923.356	462.685	923.365	462.69	2	11	540.218
ICK/knottin	25.5	99	GVDSEDCR	-0.00929698	923.356	462.685	923.365	462.69	2	12	540.218
ICK/knottin	25.5	99	GVDSEDCR	-0.00929698	923.356	462.685	923.365	462.69	2	10	540.218
ICK/knottin	25.5	99	GVDSEDCR	-0.00929698	923.356	462.685	923.365	462.69	2	11	540.218
ICK/knottin	25.5	99	GVDSEDCR	-0.00929698	923.356	462.685	923.365	462.69	2	11	540.218
ICK/knottin	25.5	99	GVDSEDCR	-0.00929698	923.356	462.685	923.365	462.69	2	10	540.218
ICK/knottin	25.5	99	GVDSEDCR	-0.00929698	923.356	462.685	923.365	462.69	2	10	535.932
ICK/knottin	25.5	99	GVDSEDCR	-0.00929698	923.356	462.685	923.365	462.69	2	10	549.865
ICK/knottin	25.5	99	GVDSEDCR	-0.0127155	923.353	462.684	923.365	462.69	2	10	459.172
ICK/knottin	25.5	99	GVDSEDCR	-0.0122882	923.353	462.684	923.365	462.69	2	9	132.655
ICK/knottin	25.5	99	GVDSEDCR	-0.0122882	923.353	462.684	923.365	462.69	2	9	132.655
ICK/knottin	25.5	99	GVDSEDCR	-0.0122882	923.353	462.684	923.365	462.69	2	10	132.655
ICK/knottin	25.5	99	GVDSEDCR	-0.0122882	923.353	462.684	923.365	462.69	2	9	132.655
ICK/knottin	25.5	99	GVDSEDCR	-0.0122882	923.353	462.684	923.365	462.69	2	9	132.655
ICK/knottin	25.5	99	GVDSEDCR	-0.0122882	923.353	462.684	923.365	462.69	2	9	132.655
ICK/knottin	25.5	99	GVDSEDCR	-0.012105	923.353	462.684	923.365	462.69	2	7	128.14
ICK/knottin	25.5	99	GVDSEDCR	-0.0122882	923.353	462.684	923.365	462.69	2	7	132.655
ICK/knottin	25.5	99	GVDSEDCR	-0.0122882	923.353	462.684	923.365	462.69	2	9	132.655
ICK/knottin	25.5	99	GVDSEDCR	-0.0100906	923.355	462.685	923.365	462.69	2	6	135.721
ICK/knottin	25.5	99	LPPFANPY	-0.00544197	917.459	459.737	917.465	459.74	2	9	3176.06
ICK/knottin	25.5	99	LPPFANPY	-0.00544197	917.459	459.737	917.465	459.74	2	10	3176.06
ICK/knottin	25.5	99	LPPFANPY	-0.00544197	917.459	459.737	917.465	459.74	2	10	3176.06
ICK/knottin	25.5	99	LPPFANPY	-0.00544197	917.459	459.737	917.465	459.74	2	11	3176.06
ICK/knottin	25.5	99	LPPFANPY	-0.00544197	917.459	459.737	917.465	459.74	2	11	3176.06
ICK/knottin	25.5	99	LPPFANPY	-0.00544197	917.459	459.737	917.465	459.74	2	12	3176.06
ICK/knottin	25.5	99	LPPFANPY	-0.00861628	917.456	459.735	917.465	459.74	2	10	271.444
ICK/knottin
ICK/knottin	44.72	99	CTYDCECVGDWHLTCEMHYVGQK	0.0185346	2895.13	724.79	2895.11	724.786	4	17	1129.49
ICK/knottin	44.72	99	ENWVCNSYVSTR	-0.0428129	1500.62	751.319	1500.67	751.341	2	12	118.267
ICK/knottin	44.72	99	WPASWAEEIRK	-0.00624756	1371.69	458.236	1371.69	458.238	3	11	380.46
ICK/knottin	44.72	99	ASSEQFQCS	-0.0182879	1029.39	515.702	1029.41	515.711	2	8	439.342
ICK/knottin	44.72	99	WPASWAEEIR	-0.0211767	1243.58	622.796	1243.6	622.807	2	12	251.354
ICK/knottin	44.72	99	CTYDCECVGDWHLTCEMHYVGQK	-0.0356095	2895.13	724.79	2895.17	724.799	4	11	1129.49
ICK/knottin	44.72	99	CTYDCECVGDWHLTCEMHYVGQK	-0.0356095	2895.13	724.79	2895.17	724.799	4	13	1129.49
ICK/knottin	44.72	99	CTYDCECVGDWHLTCEMHYVGQK	-0.0356095	2895.13	724.79	2895.17	724.799	4	12	1129.49
ICK/knottin	44.72	99	CTYDCECVGDWHLTCEMHYVGQK	-0.0356095	2895.13	724.79	2895.17	724.799	4	13	1129.49
ICK/knottin	44.72	99	CTYDCECVGDWHLTCEMHYVGQK	-0.0356095	2895.13	724.79	2895.17	724.799	4	10	1129.49
ICK/knottin	44.72	99	CTYDCECVGDWHLTCEMHYVGQK	-0.0356095	2895.13	724.79	2895.17	724.799	4	9	1129.49
ICK/knottin	44.72	99	ENWVCNSYVSTR	-0.0409816	1500.63	751.32	1500.67	751.341	2	11	9453.77
ICK/knottin	44.72	99	ENWVCNSYVSTR	-0.0409816	1500.63	751.32	1500.67	751.341	2	11	9453.77
ICK/knottin	44.72	99	ENWVCNSYVSTR	-0.0409816	1500.63	751.32	1500.67	751.341	2	13	9453.77
ICK/knottin	44.72	99	ENWVCNSYVSTR	-0.0409816	1500.63	751.32	1500.67	751.341	2	12	9453.77
ICK/knottin	44.72	99	ENWVCNSYVSTR	-0.0409816	1500.63	751.32	1500.67	751.341	2	13	9453.77
ICK/knottin	44.72	99	ENWVCNSYVSTR	-0.0409816	1500.63	751.32	1500.67	751.341	2	13	9453.77
ICK/knottin	44.72	99	ENWVCNSYVSTR	-0.0409816	1500.63	751.32	1500.67	751.341	2	13	9453.77
ICK/knottin	44.72	99	ENWVCNSYVSTR	-0.0407374	1500.63	751.32	1500.67	751.341	2	13	10889.4
ICK/knottin	44.72	99	ENWVCNSYVSTR	-0.0152035	1500.65	501.224	1500.67	501.23	3	12	1175.46
ICK/knottin	44.72	99	WPASWAEEIR	-0.0173919	1243.58	622.798	1243.6	622.807	2	12	2651.46
ICK/knottin	44.72	99	WPASWAEEIR	-0.0173919	1243.58	622.798	1243.6	622.807	2	12	2651.46
ICK/knottin	44.72	99	WPASWAEEIR	-0.0173919	1243.58	622.798	1243.6	622.807	2	13	2651.46
ICK/knottin	44.72	99	WPASWAEEIR	-0.0173919	1243.58	622.798	1243.6	622.807	2	12	2651.46
ICK/knottin	44.72	99	WPASWAEEIR	-0.0173919	1243.58	622.798	1243.6	622.807	2	12	2651.46
ICK/knottin	44.72	99	WPASWAEEIR	-0.0173919	1243.58	622.798	1243.6	622.807	2	13	2651.46
ICK/knottin	44.72	99	WPASWAEEIR	-0.0173919	1243.58	622.798	1243.6	622.807	2	13	2651.46
ICK/knottin	44.72	99	WPASWAEEIR	-0.0211767	1243.58	622.796	1243.6	622.807	2	12	251.354
ICK/knottin	44.72	99	WPASWAEEIR	-0.0211767	1243.58	622.796	1243.6	622.807	2	13	251.354
ICK/knottin	44.72	99	WPASWAEEIR	-0.0211767	1243.58	622.796	1243.6	622.807	2	11	251.354
ICK/knottin	44.72	99	WPASWAEEIRK	-0.00624756	1371.69	458.236	1371.69	458.238	3	14	380.46
ICK/knottin	44.72	99	WPASWAEEIRK	-0.00624756	1371.69	458.236	1371.69	458.238	3	15	380.46
ICK/knottin	44.72	99	WPASWAEEIRK	-0.00624756	1371.69	458.236	1371.69	458.238	3	14	380.46
ICK/knottin	64.26	99	KGPQVAGQVAAGNAIEK	-0.0108817	1636.84	819.428	1636.85	819.434	2	9	109.777
ICK/knottin	64.26	99	ACGGISYDGLCK	-0.00957238	1261.5	631.76	1261.51	631.764	2	12	1446.07
ICK/knottin	64.26	99	ACGGISYDGLCK	-0.0273309	1261.5	631.76	1261.53	631.773	2	14	1446.07
ICK/knottin	64.26	99	ACGGISYDGLCK	-0.0273309	1261.5	631.76	1261.53	631.773	2	13	1446.07
ICK/knottin	64.26	99	ACGGISYDGLCK	-0.00957238	1261.5	631.76	1261.51	631.764	2	12	1446.07
ICK/knottin	64.26	99	ACGGISYDGLCK	-0.0251072	1273.54	637.779	1273.57	637.791	2	13	22424.7
ICK/knottin	64.26	99	ACGGISYDGLCK	-0.0252293	1273.54	637.779	1273.57	637.791	2	13	14123
ICK/knottin	64.26	99	ACGGISYDGLCK	-0.0285258	1273.54	637.777	1273.57	637.791	2	12	8755.72
ICK/knottin	64.26	99	ACGGISYDGLCK	-0.0257177	1273.54	637.779	1273.57	637.791	2	13	5808.21
ICK/knottin	64.26	99	ACGGISYDGLCK	-0.0254735	1273.54	637.779	1273.57	637.791	2	11	4068.93
ICK/knottin	64.26	99	ACGGISYDGLCK	-0.0285258	1273.54	637.777	1273.57	637.791	2	12	2969.71
ICK/knottin	64.26	99	ACGGISYDGLCK	-0.0285258	1273.54	637.777	1273.57	637.791	2	12	2373.85
ICK/knottin	64.26	99	ACGGISYDGLCK	-0.0286479	1273.54	637.777	1273.57	637.791	2	12	192.3
ICK/knottin	64.26	99	ACGGISYDGLCK	-0.0286479	1273.54	637.777	1273.57	637.791	2	12	192.3
ICK/knottin	64.26	99	ACGGISYDGLCK	-0.0286479	1273.54	637.777	1273.57	637.791	2	11	192.3
ICK/knottin	64.26	99	ACGGISYDGLCK	-0.0286479	1273.54	637.777	1273.57	637.791	2	11	192.3
ICK/knottin	64.26	99	ACGGISYDGLCK	-0.0286479	1273.54	637.777	1273.57	637.791	2	10	192.3
ICK/knottin	64.26	99	ACGGISYDGLCK	-0.0286479	1273.54	637.777	1273.57	637.791	2	13	192.3
ICK/knottin	64.26	99	ACGGISYDGLCK	-0.024741	1273.54	637.779	1273.57	637.791	2	14	102.834
ICK/knottin	64.26	99	ACGGISYDGLCK	0.00785974	1273.54	637.777	1273.53	637.773	2	10	125.345
ICK/knottin	64.26	99	ACGGISYDGLCK	-0.0285258	1273.54	637.777	1273.57	637.791	2	11	125.345
ICK/knottin	64.26	99	ACGGISYDGLCK	-0.0285258	1273.54	637.777	1273.57	637.791	2	12	203.134
ICK/knottin	64.26	99	ACGGISYDGLCK	-0.0285258	1273.54	637.777	1273.57	637.791	2	11	203.134
ICK/knottin	64.26	99	ACGGISYDGLCK	-0.0219329	1273.55	637.78	1273.57	637.791	2	14	26885.4
ICK/knottin	64.26	99	ACGGISYDGLCK	-0.0219329	1273.55	637.78	1273.57	637.791	2	16	26885.4
ICK/knottin	64.26	99	ACGGISYDGLCK	-0.0219329	1273.55	637.78	1273.57	637.791	2	16	26885.4
ICK/knottin	64.26	99	ACGGISYDGLCK	-0.0219329	1273.55	637.78	1273.57	637.791	2	13	26885.4
ICK/knottin	64.26	99	ACGGISYDGLCK	-0.0219329	1273.55	637.78	1273.57	637.791	2	15	26885.4
ICK/knottin	64.26	99	ACGGISYDGLCK	-0.0219329	1273.55	637.78	1273.57	637.791	2	17	26885.4
ICK/knottin	64.26	99	ACGGISYDGLCK	-0.0219329	1273.55	637.78	1273.57	637.791	2	14	26885.4
ICK/knottin	64.26	99	ACGGISYDGLCK	-0.0219329	1273.55	637.78	1273.57	637.791	2	14	26885.4
ICK/knottin	64.26	99	ACGGISYDGLCK	-0.0219329	1273.55	637.78	1273.57	637.791	2	13	29358
ICK/knottin	64.26	99	AFRCTFNGESDCATTTSGAK	-0.00510361	2168.89	543.231	2168.9	543.232	4	16	2714.28
ICK/knottin	64.26	99	AFRCTFNGESDCATTTSGAK	-0.00510361	2168.89	543.231	2168.9	543.232	4	12	2714.28
ICK/knottin	64.26	99	CTFNGESDCATTTSGAK	0.00152316	1907.8	636.942	1907.8	636.942	3	17	3085.68
ICK/knottin	64.26	99	CTFNGESDCATTTSGAK	0.0315301	1908.82	637.28	1908.79	637.27	3	13	2513.57
ICK/knottin	64.26	99	CTFNGESDCATTTSGAK	-0.049801	1779.68	890.847	1779.73	890.872	2	19	32865.2
ICK/knottin	64.26	99	CTFNGESDCATTTSGAK	-0.049801	1779.68	890.847	1779.73	890.872	2	16	32865.2
ICK/knottin	64.26	99	CTFNGESDCATTTSGAK	-0.0167863	1779.68	890.847	1779.7	890.855	2	19	32865.2
ICK/knottin	64.26	99	CTFNGESDCATTTSGAK	-0.049801	1779.68	890.847	1779.73	890.872	2	16	32865.2
ICK/knottin	64.26	99	CTFNGESDCATTTSGAK	-0.0143005	1780.67	891.34	1780.68	891.347	2	20	18502
ICK/knottin	64.26	99	CTFNGESDCATTTSGAK	-0.0134155	1779.68	890.847	1779.69	890.854	2	12	32865.2
ICK/knottin	64.26	99	CTFNGESDCATTTSGAK	0.0218349	1781.68	891.849	1781.66	891.838	2	13	7699.29
ICK/knottin	64.26	99	CTFNGESDCATTTSGAK	-0.049801	1779.68	890.847	1779.73	890.872	2	13	32865.2
ICK/knottin	64.26	99	CTFNGESDCATTTSGAK	-0.0143005	1780.67	891.34	1780.68	891.347	2	17	18502
ICK/knottin	64.26	99	CTFNGESDCATTTSGAK	-0.0473152	1780.67	891.34	1780.71	891.364	2	16	20411.7
ICK/knottin	64.26	99	CTFNGESDCATTTSGAK	-0.0494347	1779.68	890.847	1779.73	890.872	2	16	26402.2
ICK/knottin	64.26	99	CTFNGESDCATTTSGAK	-0.0388127	1779.69	890.852	1779.73	890.872	2	16	17334.8
ICK/knottin	64.26	99	CTFNGESDCATTTSGAK	-0.0404036	1762.65	882.331	1762.69	882.351	2	15	522.541
ICK/knottin	64.26	99	CTFNGESDCATTTSGAK	-0.048458	1779.68	890.848	1779.73	890.872	2	14	583.681
ICK/knottin	64.26	99	CTFNGESDCATTTSGAK	-0.0404036	1762.65	882.331	1762.69	882.351	2	14	522.541
ICK/knottin	64.26	99	CTFNGESDCATTTSGAK	-0.048458	1779.68	890.848	1779.73	890.872	2	14	583.681
ICK/knottin	64.26	99	CTFNGESDCATTTSGAK	-0.0444219	1779.68	594.236	1779.73	594.25	3	14	169.628
ICK/knottin	64.26	99	CTFNGESDCATTTSGAK	-0.0389648	1763.66	882.838	1763.7	882.858	2	12	566.194
ICK/knottin	64.26	99	CTFNGESDCATTTSGAK	0.000136685	1779.69	890.854	1779.69	890.854	2	13	496.115
ICK/knottin	64.26	99	CTFNGESDCATTTSGAK	-0.048458	1779.68	890.848	1779.73	890.872	2	13	583.681
ICK/knottin	64.26	99	CTFNGESDCATTTSGAK	-0.0362488	1779.69	890.854	1779.73	890.872	2	16	496.115
ICK/knottin	64.26	99	CTFNGESDCATTTSGAK	-0.0362488	1779.69	890.854	1779.73	890.872	2	14	496.115
ICK/knottin	64.26	99	CTFNGESDCATTTSGAK	-0.0292874	1779.66	890.839	1779.69	890.854	2	14	476.177
ICK/knottin	64.26	99	CTFNGESDCATTTSGAK	-0.0330245	1779.66	890.839	1779.7	890.855	2	15	260.801
ICK/knottin	64.26	99	CTFNGESDCATTTSGAK	-0.0296537	1779.66	890.839	1779.69	890.854	2	12	260.801
ICK/knottin	64.26	99	CTFNGESDCATTTSGAK	0.00514245	1779.7	890.856	1779.69	890.854	2	11	134.638
ICK/knottin	64.26	99	CTFNGESDCATTTSGAK	0.00209437	1779.73	594.251	1779.73	594.25	3	16	9728.6
ICK/knottin	64.26	99	CTFNGESDCATTTSGAK	0.00209437	1779.73	594.251	1779.73	594.25	3	15	9728.6
ICK/knottin	64.26	99	CTFNGESDCATTTSGAK	0.00209437	1779.73	594.251	1779.73	594.25	3	16	9728.6
ICK/knottin	64.26	99	CTFNGESDCATTTSGAK	-0.00855708	1780.7	594.576	1780.71	594.578	3	12	4630.75
ICK/knottin	64.26	99	CTFNGESDCATTTSGAK	-0.00855708	1780.7	594.576	1780.71	594.578	3	18	4630.75
ICK/knottin	64.26	99	CTFNGESDCATTTSGAK	-0.00855708	1780.7	594.576	1780.71	594.578	3	17	4630.75
ICK/knottin	64.26	99	CTFNGESDCATTTSGAK	-0.00855708	1780.7	594.576	1780.71	594.578	3	18	4630.75
ICK/knottin	64.26	99	CTFNGESDCATTTSGAK	-0.00855708	1780.7	594.576	1780.71	594.578	3	11	4630.75
ICK/knottin	64.26	99	CTFNGESDCATTTSGAKK	-0.0376547	1948.81	650.612	1948.85	650.624	3	11	1262.29
ICK/knottin	64.26	99	CTFNGESDCATTTSGAKK	-0.0376547	1948.81	650.612	1948.85	650.624	3	10	1262.29
ICK/knottin	64.26	99	DLYTCNYGPGGN	-0.0370188	1316.5	659.256	1316.53	659.274	2	11	693.176
ICK/knottin	64.26	99	DLYTCNYGPGGN	-0.0370188	1316.5	659.256	1316.53	659.274	2	11	693.176
ICK/knottin	64.26	99	DLYTCNYGPGGNMK	-0.0373655	1591.63	796.821	1591.66	796.84	2	12	1433.12
ICK/knottin	64.26	99	DLYTCNYGPGGNMK	-0.0373655	1591.63	796.821	1591.66	796.84	2	16	1433.12
ICK/knottin	64.26	99	DLYTCNYGPGGNMK	-0.0373655	1591.63	796.821	1591.66	796.84	2	13	1433.12
ICK/knottin	64.26	99	DLYTCNYGPGGNMK	-0.0399568	1575.63	788.822	1575.67	788.842	2	18	17954.7
ICK/knottin	64.26	99	DLYTCNYGPGGNMK	-0.0399568	1575.63	788.822	1575.67	788.842	2	14	17954.7
ICK/knottin	64.26	99	DLYTCNYGPGGNMK	0.0141872	1575.63	788.822	1575.62	788.815	2	16	17954.7
ICK/knottin	64.26	99	DLYTCNYGPGGNMK	-0.0035713	1575.63	788.822	1575.63	788.824	2	18	17954.7
ICK/knottin	64.26	99	DLYTCNYGPGGNMK	0.0141872	1575.63	788.822	1575.62	788.815	2	18	17954.7
ICK/knottin	64.26	99	DLYTCNYGPGGNMK	-0.0399568	1575.63	788.822	1575.67	788.842	2	18	17954.7
ICK/knottin	64.26	99	DLYTCNYGPGGNMK	-0.0399568	1575.63	788.822	1575.67	788.842	2	18	17954.7
ICK/knottin	64.26	99	DLYTCNYGPGGNMK	-0.0399568	1575.63	788.822	1575.67	788.842	2	16	17954.7
ICK/knottin	64.26	99	DLYTCNYGPGGNMK	-0.0398347	1575.63	788.822	1575.67	788.842	2	14	20111.9
ICK/knottin	64.26	99	DLYTCNYGPGGNMK	-0.0370266	1575.63	788.824	1575.67	788.842	2	14	16363.5
ICK/knottin	64.26	99	DLYTCNYGPGGNMK	-0.011141	1575.62	788.818	1575.63	788.824	2	12	6727.39
ICK/knottin	64.26	99	DLYTCNYGPGGNMK	-0.0480148	1575.62	788.818	1575.67	788.842	2	14	2596.33
ICK/knottin	64.26	99	DLYTCNYGPGGNMK	-0.0443521	1575.63	788.82	1575.67	788.842	2	16	1884.69
ICK/knottin	64.26	99	DLYTCNYGPGGNMK	-0.0389801	1575.63	788.823	1575.67	788.842	2	15	1496.01
ICK/knottin	64.26	99	DLYTCNYGPGGNMK	-0.020608	1575.65	526.224	1575.67	526.231	3	13	2530.9
ICK/knottin	64.26	99	DLYTCNYGPGGNMK	-0.0160296	1575.65	526.225	1575.67	526.231	3	15	2461.03
ICK/knottin	64.26	99	DLYTCNYGPGGNMK	-0.020608	1575.65	526.224	1575.67	526.231	3	14	2530.9
ICK/knottin	64.26	99	DLYTCNYGPGGNMK	-0.0160296	1575.65	526.225	1575.67	526.231	3	12	2461.03
ICK/knottin	64.26	99	FEHDCNDCR	-0.0227422	1225.43	613.721	1225.45	613.732	2	9	2998.8
ICK/knottin	64.26	99	FEHDCNDCR	-0.0227422	1225.43	613.721	1225.45	613.732	2	10	2998.8
ICK/knottin	64.26	99	FEHDCNDCR	-0.0227422	1225.43	613.721	1225.45	613.732	2	11	2998.8
ICK/knottin	64.26	99	FEHDCNDCR	-0.0227422	1225.43	613.721	1225.45	613.732	2	8	2998.8
ICK/knottin	64.26	99	FGDPADPSFDYSTPLK	-0.0125444	1755.75	878.884	1755.77	878.89	2	24	5226.5
ICK/knottin	64.26	99	FGDPADPSFDYSTPLK	-0.0125444	1755.75	878.884	1755.77	878.89	2	23	5226.5
ICK/knottin	64.26	99	FGDPADPSFDYSTPLK	-0.0125444	1755.75	878.884	1755.77	878.89	2	24	5226.5
ICK/knottin	64.26	99	FGDPADPSFDYSTPLK	-0.0125444	1755.75	878.884	1755.77	878.89	2	23	5226.5
ICK/knottin	64.26	99	FGDPADPSFDYSTPLK	0.0199391	1755.79	586.269	1755.77	586.263	3	21	620.413
ICK/knottin	64.26	99	FGDPADPSFDYSTPLK	-0.0455591	1755.75	878.884	1755.8	878.907	2	19	5226.5
ICK/knottin	64.26	99	FGDPADPSFDYSTPLK	-0.0125444	1755.75	878.884	1755.77	878.89	2	22	5226.5
ICK/knottin	64.26	99	FGDPADPSFDYSTPLK	-0.0125444	1755.75	878.884	1755.77	878.89	2	19	5226.5
ICK/knottin	64.26	99	FGDPADPSFDYSTPLK	-0.0125444	1755.75	878.884	1755.77	878.89	2	19	5794.05
ICK/knottin	64.26	99	FGDPADPSFDYSTPLK	-0.0166956	1755.75	878.882	1755.77	878.89	2	21	177.642
ICK/knottin	64.26	99	FGDPADPSFDYSTPLK	-0.0166956	1755.75	878.882	1755.77	878.89	2	17	177.642
ICK/knottin	64.26	99	FGDPADPSFDYSTPLK	-0.0499544	1755.75	878.882	1755.8	878.907	2	15	177.306
ICK/knottin	64.26	99	FGDPADPSFDYSTPLK	-0.0130757	1755.79	586.269	1755.8	586.274	3	21	620.413
ICK/knottin	64.26	99	FSDITWAGAVNGWYDEVK	-0.00902959	2057.87	1029.94	2057.88	1029.95	2	19	326.946
ICK/knottin	64.26	99	FSDITWAGAVNGWYDEVKDFNKR	0.0557711	2718.29	680.58	2718.24	680.566	4	21	381.138
ICK/knottin	64.26	99	FSDITWAGAVNGWYDEVKDFNKR	-0.0325634	2718.2	907.075	2718.24	907.086	3	20	153.802
ICK/knottin	64.26	99	FSDITWAGAVNGWYDEVKDFNKR	0.0557711	2718.29	680.58	2718.24	680.566	4	21	381.138
ICK/knottin	64.26	99	GFAFRCTFNGESDCATTTSGAK	-0.0558087	2357.97	590.5	2358.03	590.514	4	6	2078.06
ICK/knottin	64.26	99	GKPCSGCPLN	-0.0212887	1062.46	532.239	1062.48	532.249	2	8	418.197
ICK/knottin	64.26	99	GKPCSGCPLN	-0.0212887	1062.46	532.239	1062.48	532.249	2	7	418.197
ICK/knottin	64.26	99	GKPCSGCPLNSCCGK	0.0112867	1584.69	529.237	1584.68	529.233	3	7	212.43
ICK/knottin	64.26	99	GKPCSGCPLNSCCGK	0.0257543	1584.7	529.241	1584.68	529.233	3	7	212.43
ICK/knottin	64.26	99	GKPCSGCPLNSCCGK	-0.0306988	1568.67	523.897	1568.7	523.907	3	11	511.022
ICK/knottin	64.26	99	GKPCSGCPLNSCCGK	-0.0319576	1644.67	549.229	1644.7	549.24	3	9	1121.13
ICK/knottin	64.26	99	GKPCSGCPLNSCCGK	-0.00869699	1550.68	517.901	1550.69	517.904	3	14	1205.29
ICK/knottin	64.26	99	GKPCSGCPLNSCCGK	0.00267938	1584.68	529.234	1584.68	529.233	3	13	1379.75
ICK/knottin	64.26	99	GKPCSGCPLNSCCGK	-0.0319576	1644.67	549.229	1644.7	549.24	3	12	1121.13
ICK/knottin	64.26	99	GKPCSGCPLNSCCGK	-0.0139185	1628.65	815.334	1628.67	815.341	2	15	34873.7
ICK/knottin	64.26	99	GKPCSGCPLNSCCGK	-0.0139185	1628.65	815.334	1628.67	815.341	2	19	34873.7
ICK/knottin	64.26	99	GKPCSGCPLNSCCGK	-0.0177053	1669.71	557.578	1669.73	557.584	3	12	902.527
ICK/knottin	64.26	99	GKPCSGCPLNSCCGK	-0.0139185	1628.65	815.334	1628.67	815.341	2	18	34873.7
ICK/knottin	64.26	99	GKPCSGCPLNSCCGK	-0.0246644	1669.71	557.576	1669.73	557.584	3	14	902.527
ICK/knottin	64.26	99	GKPCSGCPLNSCCGK	-0.0139185	1628.65	815.334	1628.67	815.341	2	21	34873.7
ICK/knottin	64.26	99	GKPCSGCPLNSCCGK	-0.0246644	1669.71	557.576	1669.73	557.584	3	11	902.527
ICK/knottin	64.26	99	GKPCSGCPLNSCCGK	-0.0139185	1628.65	815.334	1628.67	815.341	2	11	34873.7
ICK/knottin	64.26	99	GKPCSGCPLNSCCGK	-0.0141627	1628.65	815.334	1628.67	815.341	2	14	21816.9
ICK/knottin	64.26	99	GKPCSGCPLNSCCGK	-0.00329651	1628.66	815.339	1628.67	815.341	2	14	4850.51
ICK/knottin	64.26	99	GKPCSGCPLNSCCGK	-0.0402925	1628.66	815.339	1628.7	815.359	2	10	1793.51
ICK/knottin	64.26	99	GKPCSGCPLNSCCGK	-0.00456255	1628.7	543.907	1628.7	543.908	3	16	55148.1
ICK/knottin	64.26	99	GKPCSGCPLNSCCGK	-0.00456255	1628.7	543.907	1628.7	543.908	3	20	55148.1
ICK/knottin	64.26	99	GKPCSGCPLNSCCGK	-0.00456255	1628.7	543.907	1628.7	543.908	3	18	55148.1
ICK/knottin	64.26	99	GKPCSGCPLNSCCGK	-0.00456255	1628.7	543.907	1628.7	543.908	3	18	55148.1
ICK/knottin	64.26	99	GKPCSGCPLNSCCGK	-0.00456255	1628.7	543.907	1628.7	543.908	3	17	55148.1
ICK/knottin	64.26	99	GKPCSGCPLNSCCGK	-0.00456255	1628.7	543.907	1628.7	543.908	3	14	55148.1
ICK/knottin	64.26	99	GKPCSGCPLNSCCGK	-0.00456255	1628.7	543.907	1628.7	543.908	3	13	55148.1
ICK/knottin	64.26	99	GKPCSGCPLNSCCGK	-0.00456255	1628.7	543.907	1628.7	543.908	3	14	55148.1
ICK/knottin	64.26	99	GKPCSGCPLNSCCGK	-0.00126612	1628.7	543.908	1628.7	543.908	3	13	61927.2
ICK/knottin	64.26	99	GKPCSGCPLNSCCGK	-0.000533583	1628.7	543.908	1628.7	543.908	3	11	56921
ICK/knottin	64.26	99	GKPCSGCPLNSCCGK	0.00660867	1628.71	543.91	1628.7	543.908	3	14	25200.5
ICK/knottin	64.26	99	GKPCSGCPLNSCCGK	0.00953883	1628.71	543.912	1628.7	543.908	3	13	16855.3
ICK/knottin	64.26	99	GKPCSGCPLNSCCGK	-0.0074927	1628.7	543.906	1628.7	543.908	3	12	10021.6
ICK/knottin	64.26	99	GKPCSGCPLNSCCGK	-0.00621076	1628.7	543.906	1628.7	543.908	3	11	7890.55
ICK/knottin	64.26	99	GKPCSGCPLNSCCGK	0.00492776	1629.69	544.238	1629.69	544.236	3	11	4038.47
ICK/knottin	64.26	99	GKPCSGCPLNSCCGK	-0.0069433	1628.7	543.906	1628.7	543.908	3	13	3774.88
ICK/knottin	64.26	99	GKPCSGCPLNSCCGK	-0.00199866	1628.7	543.908	1628.7	543.908	3	9	1515
ICK/knottin	64.26	99	GKPCSGCPLNSCCGK	0.00532673	1628.71	543.91	1628.7	543.908	3	11	1255.43
ICK/knottin	64.26	99	GKPCSGCPLNSCCGK	-0.0161	1628.69	543.903	1628.7	543.908	3	12	1140.11
ICK/knottin	64.26	99	GKPCSGCPLNSCCGK	-0.0276374	1628.68	543.899	1628.7	543.908	3	12	521.124
ICK/knottin	64.26	99	GKPCSGCPLNSCCGK	-0.0276374	1628.68	543.899	1628.7	543.908	3	10	521.124
ICK/knottin	64.26	99	GKPCSGCPLNSCCGK	-0.0239747	1628.68	543.9	1628.7	543.908	3	10	529.407
ICK/knottin	64.26	99	GKPCSGCPLNSCCGK	-0.0239747	1628.68	543.9	1628.7	543.908	3	12	529.407
ICK/knottin	64.26	99	GKPCSGCPLNSCCGK	-0.0276374	1628.68	543.899	1628.7	543.908	3	12	521.124
ICK/knottin	64.26	99	GKPCSGCPLNSCCGK	-0.0276374	1628.68	543.899	1628.7	543.908	3	12	521.124
ICK/knottin	64.26	99	GKPCSGCPLNSCCGK	0.0144835	1628.72	543.913	1628.7	543.908	3	10	226.443
ICK/knottin	64.26	99	GKPCSGCPLNSCCGK	0.0144835	1628.72	543.913	1628.7	543.908	3	10	226.443
ICK/knottin	64.26	99	GKPCSGCPLNSCCGK	0.0144835	1628.72	543.913	1628.7	543.908	3	7	226.443
ICK/knottin	64.26	99	GKPCSGCPLNSCCGKACGGISYDGLCK	-0.0267658	2925.26	732.322	2925.29	732.329	4	10	295.203
ICK/knottin	64.26	99	GPPQTGHFTQ	-0.0181759	1068.48	535.248	1068.5	535.257	2	11	1686.68
ICK/knottin	64.26	99	GPPQTGHFTQ	-0.0181759	1068.48	535.248	1068.5	535.257	2	9	1686.68
ICK/knottin	64.26	99	GPPQTGHFTQ	-0.0181759	1068.48	535.248	1068.5	535.257	2	8	1686.68
ICK/knottin	64.26	99	GPPQTGHFTQAVW	-0.01025	1424.64	713.327	1424.65	713.333	2	11	101.148
ICK/knottin	64.26	99	GPPQTGHFTQAVWA	-0.0379255	1495.68	748.849	1495.72	748.868	2	13	124.683
ICK/knottin	64.26	99	GPPQTGHFTQAVWATSWR	-0.0156389	2026	676.341	2026.02	676.346	3	16	1954.61
ICK/knottin	64.26	99	GPPQTGHFTQAVWATSWR	1.00016	2026.98	676.668	2025.98	676.334	3	15	1724.6
ICK/knottin	64.26	99	GPPQTGHFTQAVWATSWR	-0.0337424	2025.91	1013.96	2025.95	1013.98	2	26	1193.22
ICK/knottin	64.26	99	GPPQTGHFTQAVWATSWR	-0.0191382	2025.91	1013.96	2025.93	1013.97	2	23	1193.22
ICK/knottin	64.26	99	GPPQTGHFTQAVWATSWR	0.0537613	2026	676.341	2025.95	676.323	3	20	1954.61
ICK/knottin	64.26	99	GPPQTGHFTQAVWATSWR	-0.0337424	2025.91	1013.96	2025.95	1013.98	2	21	1193.22
ICK/knottin	64.26	99	GPPQTGHFTQAVWATSWR	0.0537613	2026	676.341	2025.95	676.323	3	18	1954.61
ICK/knottin	64.26	99	GPPQTGHFTQAVWATSWR	-0.0156389	2026	676.341	2026.02	676.346	3	19	1954.61
ICK/knottin	64.26	99	GPPQTGHFTQAVWATSWR	0.0207465	2026	676.341	2025.98	676.334	3	16	1954.61
ICK/knottin	64.26	99	GPPQTGHFTQAVWATSWR	0.0207465	2026	676.341	2025.98	676.334	3	15	1954.61
ICK/knottin	64.26	99	GPPQTGHFTQAVWATSWR	0.0207465	2026	676.341	2025.98	676.334	3	16	1954.61
ICK/knottin	64.26	99	GPPQTGHFTQAVWATSWR	0.0207465	2026	676.341	2025.98	676.334	3	15	1954.61
ICK/knottin	64.26	99	GPPQTGHFTQAVWATSWR	0.0207465	2026	676.341	2025.98	676.334	3	15	1954.61
ICK/knottin	64.26	99	GPPQTGHFTQAVWATSWR	-0.0334617	2025.95	676.323	2025.98	676.334	3	17	260.208
ICK/knottin	64.26	99	GPPQTGHFTQAVWATSWR	-0.0334617	2025.95	676.323	2025.98	676.334	3	18	260.208
ICK/knottin	64.26	99	GPQVAGQVAAGNAIEK	-0.0409098	1494.74	748.376	1494.78	748.397	2	19	12956.2
ICK/knottin	64.26	99	GPQVAGQVAAGNAIEK	-0.0409098	1494.74	748.376	1494.78	748.397	2	20	12956.2
ICK/knottin	64.26	99	GPQVAGQVAAGNAIEK	-0.00577112	1494.77	499.265	1494.78	499.267	3	17	5009.68
ICK/knottin	64.26	99	GPQVAGQVAAGNAIEK	-0.0045243	1494.74	748.376	1494.74	748.379	2	17	12956.2
ICK/knottin	64.26	99	GPQVAGQVAAGNAIEK	-0.0409098	1494.74	748.376	1494.78	748.397	2	18	12956.2
ICK/knottin	64.26	99	GPQVAGQVAAGNAIEK	-0.00577112	1494.77	499.265	1494.78	499.267	3	15	5009.68
ICK/knottin	64.26	99	GPQVAGQVAAGNAIEK	-0.0045243	1494.74	748.376	1494.74	748.379	2	17	12956.2
ICK/knottin	64.26	99	GPQVAGQVAAGNAIEK	-0.0045243	1494.74	748.376	1494.74	748.379	2	16	12956.2
ICK/knottin	64.26	99	GPQVAGQVAAGNAIEK	-0.0409098	1494.74	748.376	1494.78	748.397	2	18	12956.2
ICK/knottin	64.26	99	GPQVAGQVAAGNAIEK	-0.0045243	1494.74	748.376	1494.74	748.379	2	15	12956.2
ICK/knottin	64.26	99	GPQVAGQVAAGNAIEK	-0.0456247	1508.75	755.382	1508.79	755.405	2	19	5538.85
ICK/knottin	64.26	99	GPQVAGQVAAGNAIEK	-0.0456247	1508.75	755.382	1508.79	755.405	2	19	5538.85
ICK/knottin	64.26	99	GPQVAGQVAAGNAIEK	0.00487672	1494.75	748.381	1494.74	748.379	2	14	13601.7
ICK/knottin	64.26	99	GPQVAGQVAAGNAIEK	-0.0117277	1494.73	748.373	1494.74	748.379	2	12	8861.72
ICK/knottin	64.26	99	GPQVAGQVAAGNAIEK	-0.0456247	1508.75	755.382	1508.79	755.405	2	20	5538.85
ICK/knottin	64.26	99	GPQVAGQVAAGNAIEK	-0.00923919	1508.75	755.382	1508.76	755.386	2	16	5538.85
ICK/knottin	64.26	99	GPQVAGQVAAGNAIEK	-0.00476848	1494.74	748.376	1494.74	748.379	2	14	2539.66
ICK/knottin	64.26	99	GPQVAGQVAAGNAIEK	0.0024349	1494.75	748.38	1494.74	748.379	2	11	1510.69
ICK/knottin	64.26	99	GPQVAGQVAAGNAIEK	-0.0456247	1508.75	755.382	1508.79	755.405	2	18	5538.85
ICK/knottin	64.26	99	GPQVAGQVAAGNAIEK	-0.0456247	1508.75	755.382	1508.79	755.405	2	15	5538.85
ICK/knottin	64.26	99	GPQVAGQVAAGNAIEK	-0.0456247	1508.75	755.382	1508.79	755.405	2	17	5538.85
ICK/knottin	64.26	99	GPQVAGQVAAGNAIEK	-0.00537893	1494.74	748.376	1494.74	748.379	2	12	160.172
ICK/knottin	64.26	99	GPQVAGQVAAGNAIEK	-0.0136345	1508.74	755.38	1508.76	755.386	2	17	225.412
ICK/knottin	64.26	99	GPQVAGQVAAGNAIEK	-0.0417644	1494.74	748.376	1494.78	748.397	2	13	160.172
ICK/knottin	64.26	99	GPQVAGQVAAGNAIEK	0.0132493	1508.81	503.943	1508.79	503.939	3	16	2387.58
ICK/knottin	64.26	99	GPQVAGQVAAGNAIEK	0.0132493	1508.81	503.943	1508.79	503.939	3	15	2387.58
ICK/knottin	64.26	99	GVTLGWNTK	-3.38078e-05	974.518	488.267	974.519	488.267	2	10	163.099
ICK/knottin	64.26	99	GVTLGWNTK	-3.38078e-05	974.518	488.267	974.519	488.267	2	9	163.099
ICK/knottin	64.26	99	HADQCVFEHDCNDCR	0.0205016	1878.73	470.69	1878.71	470.684	4	8	280.472
ICK/knottin	64.26	99	HADQCVFEHDCNDCR	0.0205016	1878.73	470.69	1878.71	470.684	4	11	280.472
ICK/knottin	64.26	99	HADQCVFEHDCNDCR	-0.024212	1878.72	627.247	1878.74	627.255	3	9	462.675
ICK/knottin	64.26	99	HADQCVFEHDCNDCR	-0.0333688	1878.71	627.244	1878.74	627.255	3	10	450.964
ICK/knottin	64.26	99	HADQCVFEHDCNDCR	0.0222323	1966.78	656.602	1966.76	656.594	3	11	363.981
ICK/knottin	64.26	99	HADQCVFEHDCNDCR	-0.0486431	1922.69	962.35	1922.73	962.375	2	19	17015.2
ICK/knottin	64.26	99	HADQCVFEHDCNDCR	0.981854	1923.72	642.246	1922.73	641.919	3	15	22535.7
ICK/knottin	64.26	99	HADQCVFEHDCNDCR	-0.0486431	1922.69	962.35	1922.73	962.375	2	18	17015.2
ICK/knottin	64.26	99	HADQCVFEHDCNDCR	0.0591672	1966.78	656.602	1966.72	656.582	3	12	381.528
ICK/knottin	64.26	99	HADQCVFEHDCNDCR	0.0207571	1922.69	962.35	1922.67	962.34	2	15	17015.2
ICK/knottin	64.26	99	HADQCVFEHDCNDCR	-0.0113371	1948.73	650.583	1948.74	650.587	3	10	92.5951
ICK/knottin	64.26	99	HADQCVFEHDCNDCR	0.0149471	1922.72	641.913	1922.7	641.908	3	17	399.172
ICK/knottin	64.26	99	HADQCVFEHDCNDCR	0.0140315	1922.72	641.913	1922.7	641.908	3	12	164.96
ICK/knottin	64.26	99	HADQCVFEHDCNDCR	0.00915489	1922.74	481.693	1922.73	481.691	4	12	23469.4
ICK/knottin	64.26	99	HADQCVFEHDCNDCR	0.0130654	1922.75	641.923	1922.73	641.919	3	18	29477.3
ICK/knottin	64.26	99	HADQCVFEHDCNDCR	0.00915489	1922.74	481.693	1922.73	481.691	4	14	23469.4
ICK/knottin	64.26	99	HADQCVFEHDCNDCR	0.0130654	1922.75	641.923	1922.73	641.919	3	18	29477.3
ICK/knottin	64.26	99	HADQCVFEHDCNDCR	0.00915505	1922.74	481.693	1922.73	481.691	4	17	23469.4
ICK/knottin	64.26	99	HADQCVFEHDCNDCR	0.00915489	1922.74	481.693	1922.73	481.691	4	15	23469.4
ICK/knottin	64.26	99	HADQCVFEHDCNDCR	0.0130654	1922.75	641.923	1922.73	641.919	3	16	29477.3
ICK/knottin	64.26	99	HADQCVFEHDCNDCR	0.0130654	1922.75	641.923	1922.73	641.919	3	22	29477.3
ICK/knottin	64.26	99	HADQCVFEHDCNDCR	0.0130654	1922.75	641.923	1922.73	641.919	3	15	29477.3
ICK/knottin	64.26	99	HADQCVFEHDCNDCR	0.00915489	1922.74	481.693	1922.73	481.691	4	14	23469.4
ICK/knottin	64.26	99	HADQCVFEHDCNDCR	0.00915489	1922.74	481.693	1922.73	481.691	4	15	23469.4
ICK/knottin	64.26	99	HADQCVFEHDCNDCR	0.0130654	1922.75	641.923	1922.73	641.919	3	16	29477.3
ICK/knottin	64.26	99	HADQCVFEHDCNDCR	0.00915489	1922.74	481.693	1922.73	481.691	4	14	23469.4
ICK/knottin	64.26	99	HADQCVFEHDCNDCR	0.0130654	1922.75	641.923	1922.73	641.919	3	14	29477.3
ICK/knottin	64.26	99	HADQCVFEHDCNDCR	0.00915489	1922.74	481.693	1922.73	481.691	4	15	23469.4
ICK/knottin	64.26	99	HADQCVFEHDCNDCR	0.00952116	1922.74	481.693	1922.73	481.691	4	14	24504.2
ICK/knottin	64.26	99	HADQCVFEHDCNDCR	0.0172775	1922.75	641.925	1922.73	641.919	3	10	30871.6
ICK/knottin	64.26	99	HADQCVFEHDCNDCR	0.0126991	1922.75	641.923	1922.73	641.919	3	16	29640.5
ICK/knottin	64.26	99	HADQCVFEHDCNDCR	0.0075713	1922.74	641.921	1922.73	641.919	3	16	26879.4
ICK/knottin	64.26	99	HADQCVFEHDCNDCR	-0.00231803	1922.73	641.918	1922.73	641.919	3	12	22883.9
ICK/knottin	64.26	99	HADQCVFEHDCNDCR	-0.0151375	1922.72	641.914	1922.73	641.919	3	15	17776.7
ICK/knottin	64.26	99	HADQCVFEHDCNDCR	-0.0147713	1922.72	641.914	1922.73	641.919	3	16	8868.69
ICK/knottin	64.26	99	HADQCVFEHDCNDCR	-0.0160532	1922.72	641.913	1922.73	641.919	3	13	6040.91
ICK/knottin	64.26	99	HADQCVFEHDCNDCR	0.0175791	1922.75	481.695	1922.73	481.691	4	12	2765.8
ICK/knottin	64.26	99	HADQCVFEHDCNDCR	0.0219743	1922.76	481.696	1922.73	481.691	4	11	1565.34
ICK/knottin	64.26	99	HADQCVFEHDCNDCR	-0.0255761	1922.71	641.91	1922.73	641.919	3	15	2161.68
ICK/knottin	64.26	99	HADQCVFEHDCNDCR	-0.0259424	1922.71	641.91	1922.73	641.919	3	11	1681.88
ICK/knottin	64.26	99	HADQCVFEHDCNDCR	-0.00231803	1922.73	641.918	1922.73	641.919	3	13	1150.88
ICK/knottin	64.26	99	HADQCVFEHDCNDCR	-0.0180677	1922.72	641.913	1922.73	641.919	3	17	987.446
ICK/knottin	64.26	99	HADQCVFEHDCNDCR	-0.0180677	1922.72	641.913	1922.73	641.919	3	16	399.172
ICK/knottin	64.26	99	HADQCVFEHDCNDCR	-0.00244359	1922.73	481.69	1922.73	481.691	4	9	288.589
ICK/knottin	64.26	99	HADQCVFEHDCNDCR	-0.0180677	1922.72	641.913	1922.73	641.919	3	10	399.172
ICK/knottin	64.26	99	HADQCVFEHDCNDCR	-0.0189834	1922.72	641.913	1922.73	641.919	3	10	164.96
ICK/knottin	64.26	99	KGKPCSGCPLNSCCGK	0.0154535	1756.81	440.211	1756.8	440.207	4	8	205.395
ICK/knottin	64.26	99	KGKPCSGCPLNSCCGK	-0.0268275	1756.77	586.598	1756.8	586.607	3	7	278.987
ICK/knottin	64.26	99	KGPQVAGQVAAGN	-0.0269754	1195.6	598.809	1195.63	598.823	2	12	3091.55
ICK/knottin	64.26	99	KGPQVAGQVAAGN	-0.0269754	1195.6	598.809	1195.63	598.823	2	14	3091.55
ICK/knottin	64.26	99	KGPQVAGQVAAGN	-0.0269754	1195.6	598.809	1195.63	598.823	2	12	3091.55
ICK/knottin	64.26	99	KGPQVAGQVAAGN	-0.0269754	1195.6	598.809	1195.63	598.823	2	13	3091.55
ICK/knottin	64.26	99	KGPQVAGQVAAGN	-0.0269754	1195.6	598.809	1195.63	598.823	2	11	3091.55
ICK/knottin	64.26	99	KGPQVAGQVAAGNAIEK	-0.00634871	1750.93	584.649	1750.93	584.651	3	9	232.601
ICK/knottin	64.26	99	KGPQVAGQVAAGNAIEK	0.00573495	1622.88	541.967	1622.87	541.965	3	12	63579.9
ICK/knottin	64.26	99	KGPQVAGQVAAGNAIEK	0.00573495	1622.88	541.967	1622.87	541.965	3	14	63579.9
ICK/knottin	64.26	99	KGPQVAGQVAAGNAIEK	0.00573495	1622.88	541.967	1622.87	541.965	3	14	63579.9
ICK/knottin	64.26	99	KGPQVAGQVAAGNAIEK	0.00573495	1622.88	541.967	1622.87	541.965	3	18	63579.9
ICK/knottin	64.26	99	KGPQVAGQVAAGNAIEK	0.0268831	1654.84	552.619	1654.81	552.611	3	13	1395.24
ICK/knottin	64.26	99	KGPQVAGQVAAGNAIEK	-0.0153876	1666.89	556.636	1666.9	556.641	3	11	870.393
ICK/knottin	64.26	99	KGPQVAGQVAAGNAIEK	0.00573495	1622.88	541.967	1622.87	541.965	3	18	63579.9
ICK/knottin	64.26	99	KGPQVAGQVAAGNAIEK	0.0222481	1622.82	812.419	1622.8	812.408	2	24	42718.3
ICK/knottin	64.26	99	KGPQVAGQVAAGNAIEK	0.00573495	1622.88	541.967	1622.87	541.965	3	18	63579.9
ICK/knottin	64.26	99	KGPQVAGQVAAGNAIEK	0.00573495	1622.88	541.967	1622.87	541.965	3	16	63579.9
ICK/knottin	64.26	99	KGPQVAGQVAAGNAIEK	0.00573495	1622.88	541.967	1622.87	541.965	3	15	63579.9
ICK/knottin	64.26	99	KGPQVAGQVAAGNAIEK	-0.0141374	1622.82	812.419	1622.84	812.426	2	23	42718.3
ICK/knottin	64.26	99	KGPQVAGQVAAGNAIEK	0.000403288	1663.86	555.629	1663.86	555.629	3	18	731.3
ICK/knottin	64.26	99	KGPQVAGQVAAGNAIEK	-0.0141374	1622.82	812.419	1622.84	812.426	2	24	42718.3
ICK/knottin	64.26	99	KGPQVAGQVAAGNAIEK	0.00573495	1622.88	541.967	1622.87	541.965	3	16	63579.9
ICK/knottin	64.26	99	KGPQVAGQVAAGNAIEK	0.00573495	1622.88	541.967	1622.87	541.965	3	15	63579.9
ICK/knottin	64.26	99	KGPQVAGQVAAGNAIEK	-0.0141374	1622.82	812.419	1622.84	812.426	2	21	42718.3
ICK/knottin	64.26	99	KGPQVAGQVAAGNAIEK	0.00573495	1622.88	541.967	1622.87	541.965	3	15	63579.9
ICK/knottin	64.26	99	KGPQVAGQVAAGNAIEK	-0.0141374	1622.82	812.419	1622.84	812.426	2	13	42718.3
ICK/knottin	64.26	99	KGPQVAGQVAAGNAIEK	0.00536868	1622.88	541.967	1622.87	541.965	3	14	70025.6
ICK/knottin	64.26	99	KGPQVAGQVAAGNAIEK	0.00345827	1636.84	819.427	1636.84	819.425	2	25	14386.4
ICK/knottin	64.26	99	KGPQVAGQVAAGNAIEK	-0.0149696	1668.85	557.29	1668.86	557.294	3	13	614.804
ICK/knottin	64.26	99	KGPQVAGQVAAGNAIEK	-0.0323887	1680.88	561.302	1680.92	561.313	3	11	406.203
ICK/knottin	64.26	99	KGPQVAGQVAAGNAIEK	-0.0113293	1622.83	812.42	1622.84	812.426	2	19	42493.9
ICK/knottin	64.26	99	KGPQVAGQVAAGNAIEK	-0.0143003	1636.84	819.427	1636.85	819.434	2	25	14386.4
ICK/knottin	64.26	99	KGPQVAGQVAAGNAIEK	0.00188912	1622.88	541.966	1622.87	541.965	3	15	46713.8
ICK/knottin	64.26	99	KGPQVAGQVAAGNAIEK	-0.0143003	1636.84	819.427	1636.85	819.434	2	22	14386.4
ICK/knottin	64.26	99	KGPQVAGQVAAGNAIEK	-0.00653508	1622.87	541.963	1622.87	541.965	3	16	32777.8
ICK/knottin	64.26	99	KGPQVAGQVAAGNAIEK	-0.0143003	1636.84	819.427	1636.85	819.434	2	23	14386.4
ICK/knottin	64.26	99	KGPQVAGQVAAGNAIEK	-0.00595729	1622.83	812.423	1622.84	812.426	2	21	7668.6
ICK/knottin	64.26	99	KGPQVAGQVAAGNAIEK	-0.00873269	1622.86	541.962	1622.87	541.965	3	11	11566.7
ICK/knottin	64.26	99	KGPQVAGQVAAGNAIEK	-0.00791075	1622.83	812.422	1622.84	812.426	2	18	3242.7
ICK/knottin	64.26	99	KGPQVAGQVAAGNAIEK	-0.0143003	1636.84	819.427	1636.85	819.434	2	21	14386.4
ICK/knottin	64.26	99	KGPQVAGQVAAGNAIEK	-0.0180726	1622.86	541.959	1622.87	541.965	3	16	1133.93
ICK/knottin	64.26	99	KGPQVAGQVAAGNAIEK	0.00933934	1622.85	541.956	1622.84	541.953	3	17	3469.68
ICK/knottin	64.26	99	KGPQVAGQVAAGNAIEK	0.00345827	1636.84	819.427	1636.84	819.425	2	14	16225.2
ICK/knottin	64.26	99	KGPQVAGQVAAGNAIEK	-0.00534683	1622.83	812.423	1622.84	812.426	2	15	312.755
ICK/knottin	64.26	99	KGPQVAGQVAAGNAIEK	-0.0180726	1622.86	541.959	1622.87	541.965	3	15	1133.93
ICK/knottin	64.26	99	KGPQVAGQVAAGNAIEK	-0.0180726	1622.86	541.959	1622.87	541.965	3	14	1133.93
ICK/knottin	64.26	99	KGPQVAGQVAAGNAIEK	-0.00534683	1622.83	812.423	1622.84	812.426	2	11	312.755
ICK/knottin	64.26	99	KGPQVAGQVAAGNAIEK	-0.0180726	1622.86	541.959	1622.87	541.965	3	14	1133.93
ICK/knottin	64.26	99	KGPQVAGQVAAGNAIEK	-0.0180726	1622.86	541.959	1622.87	541.965	3	17	1133.93
ICK/knottin	64.26	99	KGPQVAGQVAAGNAIEK	-0.0180726	1622.86	541.959	1622.87	541.965	3	13	1156.4
ICK/knottin	64.26	99	KGPQVAGQVAAGNAIEK	-0.0241489	1622.81	812.414	1622.84	812.426	2	16	250.245
ICK/knottin	64.26	99	KGPQVAGQVAAGNAIEK	-0.0241489	1622.81	812.414	1622.84	812.426	2	11	250.245
ICK/knottin	64.26	99	KGPQVAGQVAAGNAIEK	-0.00868407	1636.84	819.43	1636.85	819.434	2	17	216.862
ICK/knottin	64.26	99	KGPQVAGQVAAGNAIEK	-0.00868407	1636.84	819.43	1636.85	819.434	2	17	216.862
ICK/knottin	64.26	99	KGPQVAGQVAAGNAIEK	0.0202946	1622.82	812.418	1622.8	812.408	2	18	140.774
ICK/knottin	64.26	99	KGPQVAGQVAAGNAIEK	-0.0323571	1622.84	541.955	1622.87	541.965	3	12	244.268
ICK/knottin	64.26	99	KGPQVAGQVAAGNAIEK	0.0194288	1636.87	546.631	1636.85	546.625	3	17	205.393
ICK/knottin	64.26	99	KGPQVAGQVAAGNAIEK	-0.0323571	1622.84	541.955	1622.87	541.965	3	16	244.268
ICK/knottin	64.26	99	KGPQVAGQVAAGNAIEK	0.00402844	1622.84	541.955	1622.84	541.953	3	13	244.268
ICK/knottin	64.26	99	KGPQVAGQVAAGNAIEK	-0.0323571	1622.84	541.955	1622.87	541.965	3	13	244.268
ICK/knottin	64.26	99	KGPQVAGQVAAGNAIEK	0.00282166	1636.89	546.638	1636.89	546.637	3	21	25056.6
ICK/knottin	64.26	99	KGPQVAGQVAAGNAIEK	0.00282166	1636.89	546.638	1636.89	546.637	3	17	25056.6
ICK/knottin	64.26	99	KGPQVAGQVAAGNAIEK	0.00282166	1636.89	546.638	1636.89	546.637	3	21	25056.6
ICK/knottin	64.26	99	KGPQVAGQVAAGNAIEK	0.00282166	1636.89	546.638	1636.89	546.637	3	17	25056.6
ICK/knottin	64.26	99	KGPQVAGQVAAGNAIEK	0.00282166	1636.89	546.638	1636.89	546.637	3	15	25056.6
ICK/knottin	64.26	99	KGPQVAGQVAAGNAIEK	0.00282166	1636.89	546.638	1636.89	546.637	3	16	25056.6
ICK/knottin	64.26	99	KGPQVAGQVAAGNAIEK	0.00282166	1636.89	546.638	1636.89	546.637	3	16	25056.6
ICK/knottin	64.26	99	KGPQVAGQVAAGNAIEK	0.00282166	1636.89	546.638	1636.89	546.637	3	16	25056.6
ICK/knottin	64.26	99	KGPQVAGQVAAGNAIEK	0.00282166	1636.89	546.638	1636.89	546.637	3	12	24924.3
ICK/knottin	64.26	99	KGPQVAGQVAAGNAIEK	-0.00157357	1636.89	546.637	1636.89	546.637	3	16	18846.9
ICK/knottin	64.26	99	KGPQVAGQVAAGNAIEK	-0.0162244	1636.87	546.632	1636.89	546.637	3	9	1510.23
ICK/knottin	64.26	99	KGPQVAGQVAAGNAIEK	-0.0160412	1636.87	546.632	1636.89	546.637	3	13	1287.45
ICK/knottin	64.26	99	KGPQVAGQVAAGNAIEK	-0.0169569	1636.87	546.631	1636.89	546.637	3	14	205.393
ICK/knottin	64.26	99	KMSGNTAPQYSPPK	-0.00494865	1504.73	502.584	1504.73	502.585	3	8	746.06
ICK/knottin	64.26	99	KMSGNTAPQYSPPK	-0.00494865	1504.73	502.584	1504.73	502.585	3	11	746.06
ICK/knottin	64.26	99	KMSGNTAPQYSPPK	-0.00494865	1504.73	502.584	1504.73	502.585	3	13	746.06
ICK/knottin	64.26	99	MSGNTAPQYSPPK	-0.0105428	1420.66	474.559	1420.67	474.562	3	9	516.239
ICK/knottin	64.26	99	MSGNTAPQYSPPK	-0.0409601	1392.59	697.304	1392.63	697.324	2	15	1219.43
ICK/knottin	64.26	99	MSGNTAPQYSPPK	0.00474358	1376.61	689.311	1376.6	689.309	2	15	71613.5
ICK/knottin	64.26	99	MSGNTAPQYSPPK	-0.0409601	1392.59	697.304	1392.63	697.324	2	12	1219.43
ICK/knottin	64.26	99	MSGNTAPQYSPPK	-0.0316419	1376.61	689.311	1376.64	689.327	2	14	71613.5
ICK/knottin	64.26	99	MSGNTAPQYSPPK	-0.0409601	1392.59	697.304	1392.63	697.324	2	10	1219.43
ICK/knottin	64.26	99	MSGNTAPQYSPPK	0.00474358	1376.61	689.311	1376.6	689.309	2	15	71613.5
ICK/knottin	64.26	99	MSGNTAPQYSPPK	-0.00457461	1392.59	697.304	1392.6	697.306	2	10	1219.43
ICK/knottin	64.26	99	MSGNTAPQYSPPK	0.00474358	1376.61	689.311	1376.6	689.309	2	14	71613.5
ICK/knottin	64.26	99	MSGNTAPQYSPPK	-0.0316419	1376.61	689.311	1376.64	689.327	2	17	71613.5
ICK/knottin	64.26	99	MSGNTAPQYSPPK	0.00474358	1376.61	689.311	1376.6	689.309	2	17	71613.5
ICK/knottin	64.26	99	MSGNTAPQYSPPK	-0.0316419	1376.61	689.311	1376.64	689.327	2	14	71613.5
ICK/knottin	64.26	99	MSGNTAPQYSPPK	-0.0316419	1376.61	689.311	1376.64	689.327	2	14	71613.5
ICK/knottin	64.26	99	MSGNTAPQYSPPK	-0.0316419	1376.61	689.311	1376.64	689.327	2	13	71613.5
ICK/knottin	64.26	99	MSGNTAPQYSPPK	0.00474358	1376.61	689.311	1376.6	689.309	2	15	71613.5
ICK/knottin	64.26	99	MSGNTAPQYSPPK	0.00474358	1376.61	689.311	1376.6	689.309	2	15	71613.5
ICK/knottin	64.26	99	MSGNTAPQYSPPK	0.00486567	1376.61	689.311	1376.6	689.309	2	15	76727.3
ICK/knottin	64.26	99	MSGNTAPQYSPPK	-0.0346942	1376.6	689.31	1376.64	689.327	2	15	69166.8
ICK/knottin	64.26	99	MSGNTAPQYSPPK	-0.0321303	1376.61	689.311	1376.64	689.327	2	15	34047.5
ICK/knottin	64.26	99	MSGNTAPQYSPPK	-0.0318861	1376.61	689.311	1376.64	689.327	2	16	21065
ICK/knottin	64.26	99	MSGNTAPQYSPPK	0.00388895	1376.61	689.311	1376.6	689.309	2	12	8958.83
ICK/knottin	64.26	99	MSGNTAPQYSPPK	0.000226222	1376.6	689.309	1376.6	689.309	2	15	6202.22
ICK/knottin	64.26	99	MSGNTAPQYSPPK	-0.0299327	1376.61	689.312	1376.64	689.327	2	13	3117.91
ICK/knottin	64.26	99	MSGNTAPQYSPPK	-0.0262699	1376.61	689.314	1376.64	689.327	2	8	2411.55
ICK/knottin	64.26	99	MSGNTAPQYSPPK	-0.0262699	1376.61	689.314	1376.64	689.327	2	14	1989.6
ICK/knottin	64.26	99	MSGNTAPQYSPPK	-0.000506323	1376.6	689.308	1376.6	689.309	2	15	620.251
ICK/knottin	64.26	99	MSGNTAPQYSPPK	-0.0368918	1376.6	689.308	1376.64	689.327	2	12	620.251
ICK/knottin	64.26	99	MSGNTAPQYSPPK	-0.000506323	1376.6	689.308	1376.6	689.309	2	14	620.251
ICK/knottin	64.26	99	MSGNTAPQYSPPK	-0.0368918	1376.6	689.308	1376.64	689.327	2	10	620.251
ICK/knottin	64.26	99	MSGNTAPQYSPPK	-0.000506323	1376.6	689.308	1376.6	689.309	2	13	620.251
ICK/knottin	64.26	99	MSGNTAPQYSPPK	-0.000506323	1376.6	689.308	1376.6	689.309	2	13	620.251
ICK/knottin	64.26	99	MSGNTAPQYSPPK	0.00730749	1376.61	689.312	1376.6	689.309	2	13	255.648
ICK/knottin	64.26	99	MSGNTAPQYSPPK	-0.0293222	1376.61	689.312	1376.64	689.327	2	14	262.591
ICK/knottin	64.26	99	MSGNTAPQYSPPK	0.00706331	1376.61	689.312	1376.6	689.309	2	13	262.591
ICK/knottin	64.26	99	MSGNTAPQYSPPK	-0.029078	1376.61	689.312	1376.64	689.327	2	10	255.648
ICK/knottin	64.26	99	MSGNTAPQYSPPK	-0.029078	1376.61	689.312	1376.64	689.327	2	10	255.648
ICK/knottin	64.26	99	MSGNTAPQYSPPK	-0.0299327	1376.61	689.312	1376.64	689.327	2	10	129.784
ICK/knottin	64.26	99	MSGNTAPQYSPPK	0.00669703	1376.61	689.312	1376.6	689.309	2	10	85.7557
ICK/knottin	64.26	99	MSGNTAPQYSPPK	-0.0296885	1376.61	689.312	1376.64	689.327	2	9	85.7557
ICK/knottin	64.26	99	MSGNTAPQYSPPK	-0.0255374	1376.61	689.314	1376.64	689.327	2	10	68.1404
ICK/knottin	64.26	99	MSGNTAPQYSPPK	0.00224034	1376.64	459.888	1376.64	459.887	3	14	10031.1
ICK/knottin	64.26	99	MSGNTAPQYSPPK	0.00224034	1376.64	459.888	1376.64	459.887	3	13	10031.1
ICK/knottin	64.26	99	MSGNTAPQYSPPK	0.00224034	1376.64	459.888	1376.64	459.887	3	14	10031.1
ICK/knottin	64.26	99	MSGNTAPQYSPPK	0.00224034	1376.64	459.888	1376.64	459.887	3	14	10031.1
ICK/knottin	64.26	99	MSGNTAPQYSPPK	0.00224034	1376.64	459.888	1376.64	459.887	3	12	10031.1
ICK/knottin	64.26	99	MSGNTAPQYSPPK	-0.0205317	1376.62	689.317	1376.64	689.327	2	10	1365.94
ICK/knottin	64.26	99	MSGNTAPQYSPPK	-0.0230956	1376.62	689.315	1376.64	689.327	2	14	1279.59
ICK/knottin	64.26	99	NAIIYTK	0.00366427	821.468	411.741	821.465	411.74	2	8	1121.29
ICK/knottin	64.26	99	NAIIYTK	-0.00022487	822.448	412.231	822.449	412.232	2	9	310.525
ICK/knottin	64.26	99	NVQNFGVGQNLH	-0.0312773	1325.62	663.816	1325.65	663.831	2	11	661.078
ICK/knottin	64.26	99	NVQNFGVGQNLH	-0.0312773	1325.62	663.816	1325.65	663.831	2	10	661.078
ICK/knottin	64.26	99	NVQNFGVGQNLHLR	-0.0471969	1608.8	537.274	1608.85	537.29	3	13	131.695
ICK/knottin	64.26	99	NVQNFGVGQNLHLR	-0.0113047	1594.79	798.402	1594.8	798.407	2	15	9823.62
ICK/knottin	64.26	99	NVQNFGVGQNLHLR	-0.0113047	1594.79	798.402	1594.8	798.407	2	16	9823.62
ICK/knottin	64.26	99	NVQNFGVGQNLHLR	-0.0113047	1594.79	798.402	1594.8	798.407	2	17	9823.62
ICK/knottin	64.26	99	NVQNFGVGQNLHLR	-0.0113047	1594.79	798.402	1594.8	798.407	2	15	9823.62
ICK/knottin	64.26	99	NVQNFGVGQNLHLR	-0.0113047	1594.79	798.402	1594.8	798.407	2	14	9823.62
ICK/knottin	64.26	99	NVQNFGVGQNLHLR	-0.0113047	1594.79	798.402	1594.8	798.407	2	17	11124
ICK/knottin	64.26	99	NVQNFGVGQNLHLR	-0.0407788	1594.79	798.403	1594.83	798.424	2	15	203.175
ICK/knottin	64.26	99	NVQNFGVGQNLHLR	-0.0407788	1594.79	798.403	1594.83	798.424	2	15	203.175
ICK/knottin	64.26	99	NVQNFGVGQNLHLR	0.00242432	1594.84	532.619	1594.83	532.618	3	14	16413.9
ICK/knottin	64.26	99	NVQNFGVGQNLHLR	0.00242432	1594.84	532.619	1594.83	532.618	3	17	16413.9
ICK/knottin	64.26	99	NVQNFGVGQNLHLR	0.00242432	1594.84	532.619	1594.83	532.618	3	13	16413.9
ICK/knottin	64.26	99	NVQNFGVGQNLHLR	0.00242432	1594.84	532.619	1594.83	532.618	3	16	16413.9
ICK/knottin	64.26	99	NVQNFGVGQNLHLR	0.00242432	1594.84	532.619	1594.83	532.618	3	15	16413.9
ICK/knottin	64.26	99	NVQNFGVGQNLHLR	0.00242432	1594.84	532.619	1594.83	532.618	3	17	16413.9
ICK/knottin	64.26	99	NVQNFGVGQNLHLR	0.00242432	1594.84	532.619	1594.83	532.618	3	14	16413.9
ICK/knottin	64.26	99	NVQNFGVGQNLHLR	0.00242432	1594.84	532.619	1594.83	532.618	3	14	16413.9
ICK/knottin	64.26	99	NVQNFGVGQNLHLR	-0.00160464	1594.83	532.618	1594.83	532.618	3	12	14301.4
ICK/knottin	64.26	99	NVQNFGVGQNLHLR	-0.0201012	1594.81	532.611	1594.83	532.618	3	14	370.096
ICK/knottin	64.26	99	NVQNFGVGQNLHLR	-0.0201012	1594.81	532.611	1594.83	532.618	3	14	370.096
ICK/knottin	64.26	99	NVQNFGVGQNLHLR	-0.0201012	1594.81	532.611	1594.83	532.618	3	16	370.096
ICK/knottin	64.26	99	NVQNFGVGQNLHLR	-0.00160464	1594.83	532.618	1594.83	532.618	3	15	161.203
ICK/knottin	64.26	99	NVQNFGVGQNLHLR	-0.00160464	1594.83	532.618	1594.83	532.618	3	12	161.203
ICK/knottin	64.26	99	NVQNFGVGQNLHLR	-0.00160464	1594.83	532.618	1594.83	532.618	3	14	161.203
ICK/knottin	64.26	99	NVQNFGVGQNLHLR	-0.00160464	1594.83	532.618	1594.83	532.618	3	14	161.203
ICK/knottin	64.26	99	NVQNFGVGQNLHLR	-0.00691554	1594.83	532.616	1594.83	532.618	3	14	157.446
ICK/knottin	64.26	99	NVQNFGVGQNLHLR	-0.00691554	1594.83	532.616	1594.83	532.618	3	12	157.446
ICK/knottin	64.26	99	NVQNFGVGQNLHLR	-0.0199181	1594.81	532.612	1594.83	532.618	3	12	226.137
ICK/knottin	64.26	99	NVQNFGVGQNLHLR	-0.0199181	1594.81	532.612	1594.83	532.618	3	13	226.137
ICK/knottin	64.26	99	PCSGCPLNSCCGK	-0.0107404	1443.58	722.795	1443.59	722.801	2	11	1847.78
ICK/knottin	64.26	99	PCSGCPLNSCCGK	-0.0107404	1443.58	722.795	1443.59	722.801	2	14	1847.78
ICK/knottin	64.26	99	PCSGCPLNSCCGK	-0.0107404	1443.58	722.795	1443.59	722.801	2	6	1847.78
ICK/knottin	64.26	99	PCSGCPLNSCCGK	-0.0107404	1443.58	722.795	1443.59	722.801	2	8	1847.78
ICK/knottin	64.26	99	PCSGCPLNSCCGK	-0.0107404	1443.58	722.795	1443.59	722.801	2	9	1847.78
ICK/knottin	64.26	99	PCSGCPLNSCCGK	-0.0107404	1443.58	722.795	1443.59	722.801	2	8	1847.78
ICK/knottin	64.26	99	PCSGCPLNSCCGK	-0.0107404	1443.58	722.795	1443.59	722.801	2	9	1847.78
ICK/knottin	64.26	99	PSFDYSTPLK	-0.00882064	1153.56	577.786	1153.57	577.79	2	10	128.657
ICK/knottin	64.26	99	PSFDYSTPLK	-0.00882064	1153.56	577.786	1153.57	577.79	2	9	128.657
ICK/knottin	64.26	99	QISGFIDGK	-0.0111929	945.481	473.748	945.492	473.753	2	12	695.269
ICK/knottin	64.26	99	QISGFIDGK	-0.0132073	945.479	473.747	945.492	473.753	2	11	695.269
ICK/knottin	64.26	99	QISGFIDGK	-0.0132073	945.479	473.747	945.492	473.753	2	11	695.269
ICK/knottin	64.26	99	QISGFIDGK	-0.0111929	945.481	473.748	945.492	473.753	2	13	695.269
ICK/knottin	64.26	99	QISGFIDGK	-0.0111929	945.481	473.748	945.492	473.753	2	9	695.269
ICK/knottin	64.26	99	QISGFIDGK	0.00406327	945.481	473.748	945.477	473.746	2	11	695.269
ICK/knottin	64.26	99	QISGFIDGK	-0.00639338	963.496	482.755	963.503	482.759	2	11	26676.5
ICK/knottin	64.26	99	QISGFIDGK	-0.00639338	963.496	482.755	963.503	482.759	2	12	26676.5
ICK/knottin	64.26	99	QISGFIDGK	-0.00639338	963.496	482.755	963.503	482.759	2	12	26676.5
ICK/knottin	64.26	99	QISGFIDGK	-0.00639338	963.496	482.755	963.503	482.759	2	14	26676.5
ICK/knottin	64.26	99	QISGFIDGK	-0.00639338	963.496	482.755	963.503	482.759	2	12	26676.5
ICK/knottin	64.26	99	QISGFIDGK	-0.00639338	963.496	482.755	963.503	482.759	2	11	26676.5
ICK/knottin	64.26	99	QISGFIDGK	-0.00639338	963.496	482.755	963.503	482.759	2	11	26676.5
ICK/knottin	64.26	99	QISGFIDGK	-0.00639338	963.496	482.755	963.503	482.759	2	10	26676.5
ICK/knottin	64.26	99	QISGFIDGK	-0.0061492	963.496	482.755	963.503	482.759	2	9	29895.7
ICK/knottin	64.26	99	QISGFIDGK	-0.0061492	963.496	482.755	963.503	482.759	2	10	23674.3
ICK/knottin	64.26	99	QISGFIDGK	-0.00895726	963.494	482.754	963.503	482.759	2	8	11292.9
ICK/knottin	64.26	99	QISGFIDGK	-0.0117653	963.491	482.753	963.503	482.759	2	9	5154.73
ICK/knottin	64.26	99	QISGFIDGK	-0.00938457	963.493	482.754	963.503	482.759	2	10	3646.66
ICK/knottin	64.26	99	QISGFIDGK	-0.00236444	963.5	482.757	963.503	482.759	2	10	143.259
ICK/knottin	64.26	99	QISGFIDGK	-0.00236444	963.5	482.757	963.503	482.759	2	11	143.259
ICK/knottin	64.26	99	QISGFIDGK	-0.00236444	963.5	482.757	963.503	482.759	2	8	143.259
ICK/knottin	64.26	99	QISGFIDGK	-0.00366121	946.472	474.243	946.476	474.245	2	11	99.9712
ICK/knottin	64.26	99	QISGFIDGK	-0.00366121	946.472	474.243	946.476	474.245	2	11	99.9712
ICK/knottin	64.26	99	QISGFIDGK	-0.00376846	963.499	482.757	963.503	482.759	2	10	93.4789
ICK/knottin	64.26	99	QISGFIDGK	-0.00596607	963.497	482.756	963.503	482.759	2	9	91.0373
ICK/knottin	64.26	99	QISGFIDGK	-0.0119484	963.491	482.753	963.503	482.759	2	9	155.325
ICK/knottin	64.26	99	QISGFIDGK	-0.00236444	963.5	482.757	963.503	482.759	2	7	143.259
ICK/knottin	64.26	99	QISGFIDGK	-0.00376846	963.499	482.757	963.503	482.759	2	7	93.4789
ICK/knottin	64.26	99	QISGFIDGK	-0.00596607	963.497	482.756	963.503	482.759	2	7	91.0373
ICK/knottin	64.26	99	QISGFIDGK	-0.0119484	963.491	482.753	963.503	482.759	2	7	155.325
ICK/knottin	64.26	99	QISGFIDGKGPPQTGHFTQAVWATSWR	-0.0141074	2971.46	743.872	2971.47	743.875	4	10	127.665
ICK/knottin	64.26	99	RCTFNGESDCATTTSGAK	0.0167793	1907.8	636.942	1907.79	636.937	3	16	3085.68
ICK/knottin	64.26	99	RCTFNGESDCATTTSGAK	0.0167793	1907.8	636.942	1907.79	636.937	3	18	3085.68
ICK/knottin	64.26	99	SGCPLNSCCGK	-0.0261988	1199.47	600.743	1199.5	600.757	2	12	4699.1
ICK/knottin	64.26	99	SGCPLNSCCGK	-0.0261988	1199.47	600.743	1199.5	600.757	2	12	4699.1
ICK/knottin	64.26	99	SGCPLNSCCGK	-0.0261988	1199.47	600.743	1199.5	600.757	2	11	4699.1
ICK/knottin	64.26	99	SGCPLNSCCGK	-0.0261988	1199.47	600.743	1199.5	600.757	2	10	4699.1
ICK/knottin	64.26	99	SGCPLNSCCGK	-0.0261988	1199.47	600.743	1199.5	600.757	2	12	4699.1
ICK/knottin	64.26	99	SGCPLNSCCGK	-0.0261988	1199.47	600.743	1199.5	600.757	2	11	4699.1
ICK/knottin	64.26	99	SGCPLNSCCGK	-0.0261988	1199.47	600.743	1199.5	600.757	2	11	4699.1
ICK/knottin	64.26	99	SGNTAPQYSPPK	-0.0251484	1245.57	623.794	1245.6	623.807	2	9	342.016
ICK/knottin	64.26	99	SGNTAPQYSPPK	-0.0251484	1245.57	623.794	1245.6	623.807	2	12	342.016
ICK/knottin	64.26	99	TAPQYSPPK	-0.0108345	987.492	494.753	987.503	494.759	2	8	2518.63
ICK/knottin	64.26	99	TAPQYSPPK	-0.0108345	987.492	494.753	987.503	494.759	2	8	2518.63
ICK/knottin	64.26	99	TAPQYSPPK	-0.0108345	987.492	494.753	987.503	494.759	2	9	2518.63
ICK/knottin	64.26	99	TAPQYSPPK	-0.0108345	987.492	494.753	987.503	494.759	2	8	2518.63
ICK/knottin	64.26	99	TAPQYSPPKGFAFRCTFNGESDCATTTSGAK	-0.0413537	3470.35	868.595	3470.39	868.606	4	14	499.937
ICK/knottin	64.26	99	TCNYGPGGNMK	-0.0304921	1184.46	593.24	1184.5	593.255	2	9	426.48
ICK/knottin	64.26	99	VFEHDCNDCR	-0.00836876	1324.51	663.262	1324.52	663.266	2	10	461.94
ICK/knottin	64.26	99	VFEHDCNDCR	-0.00836876	1324.51	663.262	1324.52	663.266	2	12	461.94
ICK/knottin	40.31	96.71	QLGQSCYLNCECCGASAVCEDIK	0.023163	2549.1	850.708	2549.08	850.7	3	8	121.561
ICK/knottin	40.31	96.71	QLGQSCYLNCECCGASAVCEDIKYICK	0.0854144	3209.43	1070.82	3209.34	1070.79	3	14	303.083
ICK/knottin	40.31	98.97	YLNCECCGASAVCEDIK	0.0431267	1995.87	998.944	1995.83	998.922	2	9	211.46
ICK/knottin	40.31	99	AWNAVGNSISR	0.0323637	1173.62	587.818	1173.59	587.802	2	11	213.933
ICK/knottin	40.31	99	DKVSDNSILDAMGK	0.0355868	1491.76	746.887	1491.72	746.869	2	13	510.207
ICK/knottin	40.31	99	VSDNSILDAMGK	0.0272438	1248.63	625.322	1248.6	625.308	2	20	1943.89
ICK/knottin	40.31	99	QLGQSCYLNCECCGASAVCEDIKYICK	0.0715606	3226.44	1076.49	3226.37	1076.46	3	17	347.788
ICK/knottin	40.31	99	QLGQSCYLNCECCGASAVCEDIK	0.023163	2549.1	850.708	2549.08	850.7	3	12	121.561
ICK/knottin	40.31	99	QLGQSCYLNCECCGASAVCEDIK	0.00235117	2566.11	856.377	2566.11	856.376	3	10	184.485
ICK/knottin	40.31	99	QLGQSCYLNCECCGASAVCEDIK	0.00235117	2566.11	856.377	2566.11	856.376	3	13	184.485
ICK/knottin	40.31	99	QLGQSCYLNCECCGASAVCEDIK	0.0822865	2639.18	880.732	2639.09	880.705	3	15	538.24
ICK/knottin	40.31	99	QLGQSCYLNCECCGASAVCEDIK	0.0625734	2656.18	886.401	2656.12	886.381	3	14	533.491
ICK/knottin	40.31	99	VSDNSILDAMGK	0.0272438	1248.63	625.322	1248.6	625.308	2	14	1943.89
ICK/knottin	17.89	98.97	SPAWWYDTDFCQSIHSGRPIGI	0.0825049	2579.27	860.765	2579.19	860.737	3	14	146.917
ICK/knottin	17.89	99	SPAWWYDTDFCQSIHSGR	0.0578316	2199.01	734.009	2198.95	733.99	3	16	335.623
